# Supplementary material for: Comprehensive Analysis of the Prognostic Value and Immune Infiltration of Butyrophilin Subfamily 2/3 (BTN2/3) Members in Pan-Glioma
Source: Front Oncol. 2022 Aug 10;12:816760. doi: 10.3389/fonc.2022.816760 (PMC9399357; doi:10.3389/fonc.2022.816760)
Supplement: Supplementary file 2 [file Table_1.xls]

## Sheet: DEGs
Gene Symbol	P-value	FDR	1063523N-Normal cluster1	1068140N-Normal cluster2	1070281N-Normal cluster3	1070474N-Normal cluster4	1073007N-Normal cluster5	1063523E-Edge cluster1	1070474E-Edge cluster2	1073007E-Edge cluster3	1078567E-Edge cluster4	1063523T-Tumor cluster1	1068140T-Tumor cluster2	1070281T-Tumor cluster3	1070474T-Tumor cluster4	1073007T-Tumor cluster5
KLK7	< 1e-07	< 1e-07	4.35797	4.23872	4.33656	4.37525	4.38682	2.96154	3.43182	3.15745	3.19669	2.99663	2.93219	3.33859	3.16602	3.2959
ATP1A3	< 1e-07	< 1e-07	4.53961	4.53803	4.37029	4.51579	3.87726	2.73894	3.21659	2.81033	2.76412	2.85745	2.88418	3.13864	3.03673	2.83981
CALB2	< 1e-07	< 1e-07	4.58569	4.99118	5.55395	5.1281	4.9402	3.31256	3.68756	3.33328	3.35018	3.38549	3.38385	3.56693	3.57607	3.58767
F2R	2e-07	0.0001	3.85037	4.99628	3.89456	3.8538	3.92103	5.74845	5.76976	5.20885	5.87128	6.61083	6.27551	7.69036	7.11397	7.32998
PMS2CL	4e-07	0.000127	3.64072	3.44448	2.99178	2.92965	2.93217	4.34517	4.80208	5.07809	3.97153	5.67657	5.67556	6.32231	5.36924	5.35829
TRIM16	4e-07	0.000127	3.28833	3.39631	2.75184	2.93865	2.75121	4.151	4.37558	4.31447	4.48087	4.43874	4.23389	4.19595	4.0705	4.25446
GRM2	5e-07	0.000127	4.66468	4.66896	4.18078	4.61371	4.71252	3.18629	3.83794	3.31971	3.35594	3.31225	3.34662	3.82434	3.35367	3.46649
MAP1A	6e-07	0.000127	8.91366	8.14596	8.61457	8.69345	8.81675	7.48301	7.97071	7.9538	8.04004	6.36249	6.70148	7.41163	6.64733	6.59186
BSN	7e-07	0.000127	6.69855	6.26465	6.6016	6.51714	6.71912	4.86365	5.6677	5.21575	4.88914	4.95688	4.50387	5.45394	5.14746	4.97274
VEGFA	7e-07	0.000127	6.19417	6.32049	5.9218	5.81314	5.74339	6.31944	6.17599	5.96577	6.50441	10.1444	9.6094	7.7645	9.32197	8.92723
NPTXR	7e-07	0.000127	6.82813	6.53243	6.95323	6.75004	6.80691	5.30044	5.91967	5.58339	5.36412	5.60105	5.46719	5.85706	5.72507	6.07642
PSD	9e-07	0.000146	6.7293	6.27659	6.76039	6.56504	6.85416	4.90907	5.88026	5.25497	5.01503	5.25817	4.81161	5.34153	4.86447	4.91004
ZNF488	1e-06	0.000146	5.41537	4.54935	4.86655	5.41634	5.18184	6.99206	6.65956	6.93771	7.08108	4.90734	4.07324	5.33438	4.75932	4.36981
CACNA1B	1.1e-06	0.000146	5.84727	5.34537	5.80166	5.93678	6.06145	4.45742	5.07517	4.50712	4.53278	4.52322	4.48212	4.73385	4.43726	4.5507
DLGAP2	1.2e-06	0.000146	5.63968	4.98853	5.40331	5.37146	5.32005	4.16373	4.69252	4.14711	3.93102	3.90689	3.91796	4.32622	4.12593	3.92304
C11orf87	1.3e-06	0.000146	7.09805	5.98309	6.05428	6.55802	6.59827	4.42491	5.35967	4.83587	4.71354	4.07883	4.64394	4.85661	4.58641	4.28134
CHD5	1.6e-06	0.000146	6.68243	6.0378	6.64446	6.81369	6.94	5.02314	5.83726	5.04838	4.97276	4.95058	4.84376	5.31505	4.75482	4.86679
ENPP6	1.6e-06	0.000146	5.06113	4.84111	4.38296	5.17995	4.45688	6.77204	6.97622	8.21104	8.219	4.48944	4.02211	5.31441	4.87107	3.78669
BTN2A1	1.6e-06	0.000146	3.02	3.38	2.31	3.92	3.04	5.01	5.13	4.34	4.98	3.02	3.38	2.31	3.92	3.04
---	1.6e-06	0.000146	4.22563	5.23473	4.08848	4.95487	3.99539	5.73008	5.59187	5.19869	5.65495	7.22324	6.52818	6.93463	6.80611	6.26615
KCNS2	1.7e-06	0.000146	6.12952	5.33055	5.81402	5.70759	5.77249	4.68661	5.06567	4.47457	4.34717	4.30429	4.51252	4.51322	4.33906	4.45349
STRN	1.8e-06	0.000146	6.70354	6.30908	6.0225	6.64833	6.35458	7.54499	7.72866	7.92779	8.09286	6.35099	6.02619	6.86443	6.14113	6.16194
SHANK1	1.8e-06	0.000146	6.91345	6.28316	7.11069	6.78675	7.33856	4.9428	5.97138	5.17043	4.95756	5.10534	5.0215	5.35625	5.00322	5.12914
ACSL6	1.9e-06	0.000146	5.53877	5.116	5.50352	5.54023	5.64945	4.19708	4.97066	4.41837	4.47961	4.10685	4.16659	4.50846	3.99187	3.98039
PPP4R4	2e-06	0.000146	4.94771	4.64998	5.30948	5.95722	5.13403	2.49089	3.93235	3.13063	3.17973	2.88351	3.1022	3.48785	2.68502	2.65285
KIAA0513	2e-06	0.000146	7.86566	7.54515	7.93434	7.98308	7.76836	5.19281	6.80456	6.00865	5.84426	5.18716	5.44206	6.41189	5.74889	5.2388
PAQR4	2e-06	0.000146	6.52605	5.80152	5.83603	6.11909	6.01836	7.20402	7.61147	7.82623	7.75976	5.93959	5.67973	6.56055	6.0955	6.18638
SCN2B	2e-06	0.000146	6.37791	5.57646	6.2238	6.11384	6.14443	4.43964	5.4122	5.10933	4.56464	4.65285	4.42249	4.43466	4.26724	4.46384
TYMS	2.1e-06	0.000146	5.15298	5.82504	4.30204	5.00326	4.43583	7.63792	6.89884	5.98947	6.83739	7.76912	7.49966	8.84257	7.9105	7.90745
PPP1R16B	2.2e-06	0.000146	8.74452	7.28922	8.18236	8.54774	8.67595	7.6206	8.37275	8.35585	8.39556	5.92719	5.53482	6.70945	5.67661	5.28773
ARHGEF37	2.2e-06	0.000146	3.99568	3.98131	3.83024	4.16932	3.82885	4.67161	5.22167	5.22784	5.10877	3.54676	3.48337	4.02688	2.97852	3.33172
EPHA6	2.3e-06	0.000146	6.03417	4.91116	5.92559	6.45593	6.29855	3.13072	4.54182	3.92221	3.28298	2.74792	3.39679	3.81658	2.77878	2.96692
GPR83	2.4e-06	0.000146	4.50725	5.02934	5.30626	5.52581	4.90699	3.6232	4.12124	3.1316	3.29752	3.47691	3.25363	3.74332	3.69511	3.40163
CPLX2	2.4e-06	0.000146	8.64381	7.38091	8.67866	8.00442	8.62129	5.34516	6.78431	5.5875	5.67356	5.18112	5.25619	6.48675	5.0885	5.25686
ATP2B3	2.7e-06	0.00015	6.48484	5.7537	6.37072	6.5554	6.36819	4.44118	5.54892	4.86272	4.54379	4.66626	4.4595	5.0429	4.6904	4.59766
SLC6A7	2.7e-06	0.00015	5.48206	5.04278	5.35199	5.42295	5.54239	4.11515	4.92743	4.41513	4.27811	4.047	4.14699	4.4192	4.23663	4.21684
SYT7	2.7e-06	0.00015	7.00475	6.7664	7.39849	7.35442	7.25342	4.73003	6.0884	5.19301	4.85131	5.05356	5.24647	6.02221	5.25621	5.51038
RNF125	2.9e-06	0.000153	3.64232	3.6965	3.29492	3.89352	3.30706	4.81498	5.273	5.92756	5.84942	3.04639	3.15181	4.10698	3.64073	2.99274
ADAP1	2.9e-06	0.000153	6.74336	6.01789	6.20326	6.56393	6.47509	6.49009	6.94537	7.4191	7.21669	4.50507	4.92134	5.77309	4.55862	4.6447
KSR2	3.2e-06	0.000153	5.46373	4.68767	5.20165	5.36842	5.54884	4.26839	4.36281	4.32303	4.26896	4.12589	4.1684	4.00575	3.94711	4.13482
CRYM	3.2e-06	0.000153	7.15016	6.48628	7.23601	7.16328	6.71241	4.18508	5.8612	4.49155	4.25488	4.15578	4.7084	5.3465	4.59046	4.72217
CLSTN3	3.4e-06	0.000153	6.93199	6.35108	6.69378	6.83992	6.56815	5.25486	5.99256	5.30777	5.17259	5.61937	5.19627	5.66365	5.75711	5.4498
GRIN2B	3.4e-06	0.000153	7.0732	6.58105	6.53437	7.01678	6.74476	4.0196	5.75972	4.6218	4.0945	4.91417	4.26141	4.99731	5.22128	4.57564
NID1	3.5e-06	0.000153	4.62616	5.91288	4.57712	4.67663	4.57776	5.94926	6.40013	5.49038	5.79829	6.9287	6.57412	7.34992	7.2656	7.59151
NXPE3	3.6e-06	0.000153	5.71827	5.66074	5.10773	6.03423	5.52734	6.44658	7.27818	7.49717	7.18321	4.79095	5.02721	5.75777	4.99799	4.69727
GLTP	3.7e-06	0.000153	6.94695	6.50971	5.8983	6.55742	6.15783	7.83605	7.57711	8.16854	8.47984	6.47783	6.08137	6.62514	6.42488	6.14806
RBP7	3.8e-06	0.000153	3.57486	3.33648	3.06442	3.73841	3.41735	4.31561	4.8019	5.88114	5.44811	2.97713	3.03924	3.3234	2.79221	2.97363
FBXL16	3.8e-06	0.000153	8.20254	7.0299	7.72595	7.89116	8.19663	5.94865	6.81214	5.95667	5.75823	5.7267	5.63744	6.12733	6.22853	6.11051
SGK2	3.8e-06	0.000153	5.33049	4.57492	4.48312	5.23974	4.76411	6.00986	6.63558	6.91089	7.4763	4.12131	4.2846	5.11179	4.29275	4.16537
HAPLN2	3.8e-06	0.000153	6.01459	5.56937	5.51418	6.20029	5.89365	6.64891	7.21267	7.47114	7.77337	5.03632	5.05907	5.96185	5.13653	5.29899
ZNF43	3.9e-06	0.000153	4.04927	4.335	3.6848	4.12972	4.18397	5.41042	5.08556	5.6354	5.48562	5.86989	5.11281	6.49547	5.54021	6.00979
NDC80	3.9e-06	0.000153	2.01842	2.08883	1.98446	1.85824	1.97689	3.12818	2.54754	2.2977	2.1524	4.3457	3.33457	4.86146	3.88029	3.78593
KIF4B	4.5e-06	0.000165	2.60409	3.44423	2.96227	2.8724	2.90172	4.55056	3.38003	2.96507	3.05685	5.12576	4.74538	5.44122	5.10107	5.21414
HIST1H3I	4.5e-06	0.000165	2.74727	4.98412	3.0261	3.09566	2.71723	7.60403	6.96361	5.69585	4.61584	8.1654	7.02722	9.72852	8.61	9.06043
TPPP	4.6e-06	0.000165	8.73929	7.83341	8.0849	8.23293	8.38892	7.97893	8.79796	8.95143	8.95173	5.21399	5.98763	7.29845	5.80562	5.19196
OGDHL	4.7e-06	0.000165	5.89331	5.23596	5.9018	6.05369	5.82441	3.82696	5.02759	4.0772	4.04053	4.02839	4.00197	4.62952	3.99581	3.85225
PITPNM3	4.7e-06	0.000165	5.83667	5.08701	5.54646	5.5692	5.87028	4.21929	4.90001	4.44371	4.3456	4.22141	4.24546	4.41816	4.2657	4.64791
CHEK1	4.8e-06	0.000165	2.58835	3.61898	2.26242	2.60874	2.54372	4.58569	3.21958	3.05527	3.11334	5.15994	5.48484	6.45277	5.40392	5.0987
CCNB1	4.8e-06	0.000165	3.7581	4.19673	3.91884	3.91651	3.60934	5.24861	4.4503	3.66113	3.87222	6.29075	5.64755	7.0168	6.06626	5.98521
SIRT2	5e-06	0.000165	7.53575	7.46249	6.88891	8.00271	7.58854	9.4466	8.92169	9.60618	9.48489	7.52321	6.29381	7.82332	7.14974	7.43591
FKBP14	5e-06	0.000165	3.399	4.84898	3.57262	3.7768	3.81446	4.63614	4.38386	4.33965	4.48189	5.4331	5.63245	5.47893	5.63908	5.76024
LY6H	5.1e-06	0.000165	6.72363	6.90229	6.83301	6.86724	6.65018	4.75536	6.25911	5.55547	5.49703	5.44159	5.35055	5.50461	5.10214	5.41207
ZNF627	5.1e-06	0.000165	3.1615	3.58825	2.97805	3.78156	3.61771	4.17886	4.19554	4.66221	4.75016	5.22351	4.65037	4.7765	5.26955	5.50111
SRRM4	5.2e-06	0.000165	5.85941	5.11858	5.7305	5.61355	5.67442	4.43058	4.95254	4.51886	4.38753	4.36458	4.4074	4.78077	4.46935	4.52676
BOK	5.4e-06	0.000169	6.42302	5.77992	5.63948	6.18945	6.15408	6.90949	7.60815	8.0727	7.75542	4.88684	4.98231	5.90042	5.92725	5.01481
NDE1	5.6e-06	0.00017	5.86778	6.26003	4.90345	6.20322	5.58845	7.74277	7.29161	7.74481	7.86937	6.77335	6.95117	6.92415	7.20655	6.77326
DPYSL5	5.6e-06	0.00017	6.75817	6.44335	5.54313	6.48489	6.44262	8.33879	8.14594	8.84669	8.69902	7.91944	6.82386	7.83845	7.27534	7.72728
GAL3ST1	5.8e-06	0.000171	5.59782	5.0421	5.01405	5.69139	5.6979	6.98721	6.75179	7.51894	7.48239	5.46003	4.53424	5.48155	5.66168	4.7577
CKAP2L	5.8e-06	0.000171	2.87206	3.30151	2.66531	2.97275	2.5427	4.62328	3.50825	3.36261	3.07814	5.37074	4.56873	6.03951	5.20206	5.10389
ADCY5	6e-06	0.000172	6.56213	5.95232	6.2157	6.44118	6.37213	6.18687	6.74513	6.88354	6.7417	5.47254	4.54473	5.52254	5.17238	4.92118
KIAA0284	6e-06	0.000172	7.84706	6.76587	7.39059	7.6653	7.67739	5.74733	6.59066	6.29239	5.83205	5.63724	5.76559	5.73603	5.911	6.25285
NUSAP1	6.1e-06	0.000172	2.84745	4.69081	3.22925	3.22643	2.88822	7.21944	5.70015	4.71228	4.85221	7.54369	6.61615	8.24325	7.24524	7.03505
ACTL6B	6.2e-06	0.000172	6.30559	5.70427	6.19578	6.50782	6.21378	4.85462	5.43769	4.89757	4.68096	5.03823	4.68096	5.36389	4.8066	5.07533
PRKCG	6.3e-06	0.000173	6.09136	5.50098	5.68713	6.26638	5.995	4.3652	5.39175	4.44464	4.66903	4.53426	4.40354	4.6378	4.48678	4.71557
RAPGEFL1	6.5e-06	0.000176	5.90026	5.38522	5.48833	6.11724	6.17223	3.90608	5.09954	4.11248	4.19618	4.43586	4.1741	4.57753	4.336	4.15409
CDK18	6.8e-06	0.000179	7.46373	6.67041	6.60353	7.26869	7.13099	8.4316	8.66034	9.18441	9.12311	5.40759	6.01431	7.39212	6.10996	5.52335
FAM27L	6.9e-06	0.000179	5.86479	4.70507	4.66942	4.8114	4.66231	6.03154	6.38157	6.62889	6.52732	3.82539	4.10207	4.98369	4.22779	4.0835
KIAA0319	7e-06	0.000179	4.59992	4.36597	4.70495	5.06446	4.47249	3.19674	4.23206	3.29697	3.38241	3.11113	3.2883	3.54455	3.18674	3.00608
BTN2A2	7e-06	0.000179	6.34	6.98	4.32	4.94	3.89	6.09	4.38	4.34	4.23	4.33	3.98	1.95	3.23	3.19
KIF18A	7.1e-06	0.000179	2.01079	2.36836	1.95266	2.08804	1.87222	3.42395	2.47139	2.14488	2.19136	3.90763	3.65744	4.87773	4.78374	3.86452
SERINC5	7.3e-06	0.000179	7.05104	7.44434	6.25442	6.95406	6.8748	8.83179	8.56627	8.8029	8.66411	7.59011	7.47805	7.81055	7.33371	6.74752
LAMC1	7.4e-06	0.000179	4.86288	6.58884	4.78964	5.02136	4.67249	6.47082	6.41122	5.60019	5.71838	7.59919	7.63908	7.54203	7.63783	7.78759
SKA3	7.4e-06	0.000179	2.26325	2.74064	2.39472	2.50662	2.49133	3.32286	2.85805	2.7404	2.57819	4.67682	3.37109	4.96269	4.6185	4.15938
ARHGAP44	7.6e-06	0.000179	6.52946	5.69934	6.37743	6.63856	6.34194	4.64408	5.64007	4.79464	4.66623	4.54676	4.36843	5.23413	4.45603	4.35742
IPO13	7.7e-06	0.000179	7.08804	6.94518	6.52165	6.76235	6.72456	7.47042	7.86781	8.34728	8.6122	6.39751	6.32409	6.85936	6.177	6.58652
PCSK6	7.8e-06	0.000179	6.20171	5.83094	5.21369	6.06041	5.59931	7.28898	7.4456	8.07388	8.01195	5.48442	4.79309	6.28535	5.72405	4.74945
ANGPTL2	7.8e-06	0.000179	5.54373	6.35632	5.55922	5.69552	5.48651	7.95305	6.86712	7.6271	7.85887	7.30513	7.26989	7.41377	7.64194	8.45277
NT5DC2	7.8e-06	0.000179	5.45198	5.88638	5.34193	5.39203	5.5594	7.04506	6.15649	5.82322	5.53063	7.45875	6.98952	7.50126	7.64352	7.40941
RAB15	7.9e-06	0.000179	6.94068	6.26128	6.50486	6.79352	6.56769	5.07658	5.59772	5.21284	4.3368	5.29054	5.45211	5.81217	5.27668	5.31483
GRM5	7.9e-06	0.000179	7.22261	6.64596	7.09149	7.35569	7.06546	6.75057	5.99715	5.5614	6.01656	5.45194	5.13418	5.65551	4.82108	4.46287
SYT5	8.2e-06	0.000179	7.30439	6.68166	7.11553	7.30989	7.02552	5.8137	6.37697	5.70906	5.142	5.75391	5.62717	6.08439	5.86679	5.75017
SCN3B	8.2e-06	0.000179	7.79633	7.22571	7.65452	8.28306	7.81969	5.28586	6.80687	5.61995	5.29138	5.95782	5.13445	6.35836	5.48947	5.48769
SSR2	8.3e-06	0.000179	8.07986	8.97645	7.99069	8.35853	7.99407	9.497	9.20893	9.26111	9.01582	9.79155	9.37838	9.89715	10.1202	9.57299
EZH2	8.3e-06	0.000179	3.49826	4.50104	3.72106	3.70648	3.74401	5.85731	4.68575	4.5016	4.34739	6.43633	6.37278	8.11253	6.09753	6.7761
MAP6D1	8.3e-06	0.000179	6.73552	5.94061	5.46454	6.37514	6.27104	7.07741	7.59316	7.99709	8.12297	5.10229	4.81149	6.10131	5.67948	5.20877
PDE2A	8.5e-06	0.000181	7.55738	6.96126	7.40819	7.82843	7.58783	4.87278	6.5048	5.73501	4.83701	5.15112	5.07255	6.01779	4.60218	4.86136
PTPRR	8.8e-06	0.000185	4.77996	3.77618	4.62916	5.09133	4.66935	2.64425	3.56593	3.16758	2.95058	2.75722	2.86685	3.4194	2.84876	3.06726
MCM3	9.2e-06	0.000192	4.47432	5.27388	3.97829	4.56269	4.48971	6.07844	5.6626	5.31653	5.56201	6.47788	5.81005	7.10868	6.52999	6.42091
AP3B2	9.4e-06	0.000194	5.75342	5.26269	5.65647	5.98553	5.65135	4.41646	4.78429	4.50834	4.14862	4.14279	4.19703	4.9954	4.79896	4.47589
SCN8A	9.6e-06	0.000194	6.70733	5.36745	6.16024	6.67112	6.0668	3.86923	4.95587	4.06654	3.72986	4.00443	3.99361	5.01646	3.99309	3.93392
BTN3A1	9.6e-06	0.000194	5.51291	5.07468	6.24563	4.84866	5.5042	6.105	4.0317	5.61367	5.71243	3.33144	4.51056	3.62122	3.55067	3.31741
JPH3	9.6e-06	0.000194	6.59384	5.58636	6.53195	6.58486	6.81107	4.40019	5.52294	4.89714	4.39402	4.57426	4.41531	5.07854	4.29979	4.53771
DOC2A	9.9e-06	0.000195	6.73975	6.08606	6.645	6.90981	6.68925	4.94435	6.01517	4.98455	5.00865	4.9174	4.97223	5.60632	5.05764	5.07566
CENPK	1.01e-05	0.000195	1.80161	2.38868	1.73378	2.05489	1.99385	3.7937	3.16296	2.43011	2.48863	4.19105	3.97442	5.91093	4.46568	5.56155
CDK2	1.02e-05	0.000195	4.18565	5.31431	3.73876	4.05443	4.08215	5.88612	5.39481	5.43191	5.09038	6.11045	6.75209	7.46779	6.38431	6.32085
CMTM5	1.03e-05	0.000195	7.10157	6.15644	5.93458	7.1491	6.87277	8.20834	8.07188	9.20394	9.32814	6.14104	5.386	6.64656	6.40297	6.16058
LAMA4	1.03e-05	0.000195	4.4421	6.36584	4.49107	4.80848	4.8539	6.83269	6.21573	6.11103	5.83527	7.78559	6.96651	7.50911	8.40798	8.00554
MAP3K9	1.03e-05	0.000195	5.50016	4.86684	5.1036	5.42452	5.35152	4.25376	4.74661	4.23614	4.32601	4.16924	4.19721	4.56809	4.28702	4.39381
RASGRF2	1.05e-05	0.000195	7.14344	5.97611	6.72997	7.48765	7.48482	6.10642	7.0258	7.15264	7.31363	3.74789	4.09202	5.69572	4.03413	4.07047
TMEM59L	1.05e-05	0.000195	7.41515	7.2798	7.25442	7.49124	7.17274	5.48839	6.69116	6.03869	6.32113	6.312	6.05143	5.93934	6.48967	6.14868
ST6GALNAC3	1.06e-05	0.000195	5.04481	5.34133	4.76089	5.50682	5.03216	6.37835	6.59704	7.1889	6.45737	3.97354	4.39544	5.55932	4.48973	3.95552
NCDN	1.08e-05	0.000195	8.0294	7.83274	8.26873	8.1387	8.32409	6.31476	7.51428	7.03753	6.72213	6.00227	6.44614	7.16026	6.22415	5.99754
CDH9	1.08e-05	0.000195	4.99284	4.39377	5.17733	5.69866	5.9056	2.33633	4.33086	2.76445	2.25916	2.28918	2.4614	3.1698	2.4512	2.44803
PADI2	1.08e-05	0.000195	8.05804	8.32019	7.44165	7.81305	7.8308	9.07781	9.18423	9.95371	9.83287	5.78226	6.9055	8.06696	6.51568	6.70881
ARHGAP11A	1.13e-05	0.0002	2.91219	3.73457	2.75494	2.84633	3.17998	5.40745	4.26753	4.0304	3.72822	6.05013	5.02357	7.29865	6.49351	5.71658
AIFM3	1.13e-05	0.0002	6.63974	5.87482	6.5714	6.47418	6.61012	4.68674	5.69632	5.33034	5.52401	4.89704	4.79616	5.16526	4.203	4.94643
CA11	1.14e-05	0.0002	8.42131	7.9268	8.68061	8.73425	8.80232	5.25406	7.20323	6.49534	6.11061	5.51842	6.05037	7.1042	5.94835	5.33641
WDR76	1.16e-05	0.0002	3.60261	4.7902	4.14302	3.98429	3.96625	5.43771	4.60456	4.44873	4.4299	5.90821	6.00286	6.94536	6.14411	5.73466
ALDH1A1	1.16e-05	0.0002	7.26039	6.81773	6.78849	7.64201	6.75447	7.2931	7.06968	7.26855	7.85936	4.16252	5.32763	6.03883	4.66388	3.79363
UHRF1	1.17e-05	0.0002	3.9995	4.56681	3.59208	3.67747	3.73884	4.96467	4.39573	4.06193	4.37648	5.84603	5.67532	6.35714	5.16352	6.60213
CNTN5	1.21e-05	0.000204	4.13999	2.88362	3.63762	3.95573	3.97626	2.32956	2.65775	2.48757	2.5151	2.35262	2.45092	2.44877	2.3102	2.39109
C11orf9	1.22e-05	0.000204	6.95348	6.08857	5.7526	6.35702	5.90688	7.38091	7.64485	8.37434	8.49398	4.91254	4.79011	6.4018	5.59727	4.84241
STX1B	1.22e-05	0.000204	8.36212	7.52949	8.00068	7.84817	8.25999	5.32767	6.52156	6.15212	5.0493	6.00239	4.69798	6.48438	6.20643	5.23701
WBSCR17	1.26e-05	0.000208	5.71889	4.98259	5.5678	5.86928	5.24567	4.06866	4.90421	3.99814	3.61798	3.81743	3.67895	4.36055	3.7276	3.68698
LAMB1	1.28e-05	0.00021	5.10237	6.36428	4.82221	4.98861	5.10119	6.03204	5.77984	5.07782	4.91961	6.93254	7.93215	7.43732	7.96259	7.16204
TEAD1	1.33e-05	0.000214	5.36618	6.11604	5.68085	6.02613	5.59917	6.54092	6.16625	6.24232	6.63174	7.66923	7.31548	7.60043	7.66333	6.6294
KCNJ6	1.33e-05	0.000214	4.04964	3.68057	3.93316	4.35973	4.37926	2.11724	3.14367	2.50826	2.67052	2.10638	2.69685	3.16044	2.00006	2.65586
KCNQ3	1.34e-05	0.000214	7.7055	7.35488	7.53479	7.5255	7.39412	6.22772	6.62304	6.64196	5.79504	6.2881	6.12384	6.5299	5.92143	5.33214
PI4KA	1.35e-05	0.000214	8.45575	8.08456	8.21204	8.71068	8.35419	7.11586	7.63207	6.90721	6.25864	6.90192	6.8276	7.15991	7.32879	6.62551
ERC2	1.38e-05	0.000217	7.21732	6.48909	7.33575	7.62871	7.84967	4.85321	6.25835	5.73917	5.07522	4.55641	4.55521	5.94477	4.56929	4.25626
STX1B	1.39e-05	0.000217	8.27754	7.58458	8.71896	8.45664	8.56782	6.14607	7.1715	6.16446	5.63328	6.46432	5.86373	6.67707	6.6453	5.40714
SLC44A1	1.4e-05	0.000217	7.88662	7.47331	6.83035	7.75994	7.25276	8.76907	8.75785	9.21131	9.38235	6.66892	7.11789	7.89111	7.32439	6.70979
RAP1GAP2	1.42e-05	0.000218	6.93464	6.58108	6.8582	7.03913	7.06783	4.97981	6.17762	5.62786	5.13816	5.0528	5.5472	5.55348	6.03848	5.4218
CPEB3	1.45e-05	0.000218	6.33592	5.13344	5.85936	6.39858	5.97142	4.28846	4.97026	4.72852	4.16251	4.3754	3.80494	4.74115	3.82337	3.88681
FAM107A	1.45e-05	0.000218	10.5135	11.7514	10.8166	11.4543	11.1889	11.3587	11.8519	11.7072	11.7276	8.42331	9.57274	10.2419	9.30293	9.93662
ANO3	1.46e-05	0.000218	5.23724	4.04596	4.81073	5.62493	5.26932	3.31525	3.86383	3.03614	2.96445	2.90183	2.89228	3.7799	2.99573	2.98496
MFSD4	1.47e-05	0.000218	6.57068	5.90605	6.32691	6.66491	6.32506	4.78211	6.1173	5.06858	4.95634	4.53422	4.55499	5.19538	4.3735	4.6149
NNMT	1.48e-05	0.000218	3.70655	4.01347	3.68941	4.04994	3.73337	3.76337	3.98871	3.74339	4.16947	5.06828	7.04898	5.73421	6.27626	7.60318
HSPA12A	1.48e-05	0.000218	7.51089	6.32724	7.15826	7.511	6.86561	5.31342	6.31682	5.86346	5.95635	4.78426	4.72589	5.94112	4.71907	4.51913
HIST1H3C	1.5e-05	0.000219	4.12315	7.62451	4.52	4.86908	3.61504	10.6926	9.50548	7.90884	7.7688	10.6764	8.86456	11.0509	10.6176	11.3078
---	1.51e-05	0.000219	7.58477	6.04891	6.91381	7.1781	6.90401	4.33186	5.36418	4.46673	4.32875	3.65322	4.2381	5.03652	5.61708	4.34356
IDS	1.52e-05	0.000219	9.77509	9.28622	9.57367	9.90616	9.96617	8.05217	8.83586	8.25885	8.03508	8.0558	8.03946	8.23379	8.96384	7.61647
NPTX1	1.54e-05	0.00022	7.15775	7.62492	7.44511	7.31567	6.92536	4.66025	6.45533	5.23605	4.68286	5.01893	5.31789	5.99016	5.8627	5.11515
BUB1	1.56e-05	0.000221	3.03956	3.83879	3.05879	2.92331	2.96504	6.07365	4.23895	3.91562	4.14081	6.03524	5.46879	7.16404	6.22867	5.90705
KCNH3	1.63e-05	0.000228	6.68538	5.75036	6.30435	6.53321	6.40094	5.19187	5.79192	5.20301	5.01012	5.02563	4.93093	5.30484	5.2236	5.25072
SH3TC2	1.64e-05	0.000228	4.18218	3.56373	3.58302	4.03579	3.94726	4.37543	5.42327	5.77827	5.66025	3.23169	3.21344	3.9369	3.49356	3.29731
DLG2	1.65e-05	0.000228	8.9586	7.87638	8.69539	9.09312	9.12422	7.52474	8.18602	8.40771	8.49155	5.07854	5.5145	7.31945	6.13281	4.52209
VSTM2A	1.65e-05	0.000228	7.23967	6.03624	7.18994	7.4361	7.37433	5.09906	6.31167	5.13023	4.81027	4.57267	4.18248	5.40229	4.54399	3.75872
RUNDC3A	1.67e-05	0.000229	9.28293	8.04403	8.8005	9.25775	9.10364	7.08339	8.09277	7.15754	7.07129	6.47439	5.54318	7.36111	6.93616	6.01427
HMGB2	1.69e-05	0.00023	5.32894	6.16761	5.50674	6.17797	6.1347	7.12299	6.99773	6.38758	6.50751	8.23392	7.39319	9.00614	7.55733	7.88058
TMEM206	1.72e-05	0.000232	5.88465	5.55122	4.94192	5.73999	5.11638	7.094	7.01643	7.38774	7.38512	6.09007	4.87119	6.23679	5.68234	5.67714
TP53INP2	1.73e-05	0.000232	7.92603	7.80594	6.64074	7.81289	7.90266	8.44332	8.76222	10.0453	9.54842	6.63484	6.37845	7.31947	6.93254	6.50226
HIST1H3B	1.78e-05	0.000236	3.87992	7.27051	2.54594	4.30517	4.03063	9.45951	8.40581	7.05542	6.82892	10.154	8.68605	10.9235	9.68166	10.7993
CALM3	1.79e-05	0.000236	10.2741	9.50231	9.53546	10.0391	10.067	8.6976	9.07525	8.59404	8.33176	8.73644	8.04286	8.8465	8.99989	8.45054
SMC2	1.81e-05	0.000236	4.59604	5.07329	4.42394	4.8624	4.37453	6.20822	5.36727	5.47684	5.3743	6.72558	5.81041	6.74877	6.49104	5.96942
MDK	1.81e-05	0.000236	4.93776	6.83721	5.26506	5.58954	5.88877	5.94183	6.71216	7.3195	6.63542	8.04595	8.31849	8.07354	9.2874	7.95102
LOC150622	1.82e-05	0.000236	5.90802	5.14136	4.97937	5.71399	5.43903	6.82501	7.06388	7.48471	7.63002	5.39669	4.00119	5.55736	5.60979	4.88827
---	1.83e-05	0.000236	8.65382	7.55536	8.10806	8.44665	8.44692	6.96885	7.59773	7.9569	8.32913	4.28553	4.60242	6.82775	5.62726	3.9263
MTA2	1.89e-05	0.000242	6.04862	6.79751	5.55894	6.38549	5.96224	7.45479	7.16223	7.3194	7.23006	7.36847	7.18426	7.84626	7.73359	7.3163
---	1.9e-05	0.000242	6.0889	7.46393	5.90043	6.12574	5.86146	7.83611	7.33387	7.39672	7.5177	7.8088	8.13005	8.83433	8.24458	8.40256
TNPO1	1.93e-05	0.000242	7.12064	8.05917	7.06246	7.17375	7.11189	8.48464	8.34048	8.49861	8.32902	8.34945	8.40792	8.92757	8.41749	9.05022
SYN1	1.94e-05	0.000242	8.37961	8.08607	8.42878	8.83979	8.30817	5.51194	7.46826	6.20732	5.60204	5.76955	5.7176	7.12505	5.82399	5.17278
CDH12	1.94e-05	0.000242	3.56563	2.818	3.70062	3.7948	3.87606	2.07659	2.72394	2.13369	2.18632	2.11919	2.13546	2.68446	1.90348	2.06596
ABCA2	1.95e-05	0.000242	8.46154	7.78991	7.77941	8.27897	8.01205	8.77476	9.2394	9.93007	10.2432	6.22963	6.59927	7.95394	7.40202	6.40404
NCAPG	1.99e-05	0.000246	2.70922	3.20102	2.66687	2.43626	2.40573	4.65851	3.51763	3.08635	3.06652	5.4023	4.76444	6.72695	4.76582	5.43208
GABRA5	2.02e-05	0.000248	7.06539	6.41096	6.60542	6.95422	7.04369	4.2129	5.72109	4.67822	3.92024	4.99478	4.14135	5.60524	4.61852	3.89798
FAM125B	2.06e-05	0.000251	7.11101	6.88889	6.48716	7.25221	6.88814	8.03767	8.00942	8.87259	8.9535	6.57467	5.74767	6.90815	7.00705	6.8277
CLSTN2	2.11e-05	0.000256	7.10472	7.10873	7.31595	7.53254	6.99577	6.01349	6.75773	6.09689	6.061	4.93044	5.38822	6.49775	5.50137	5.03115
EPHA6	2.12e-05	0.000256	3.68238	3.01155	3.59443	3.62064	4.02133	2.60948	3.00489	2.40431	2.75063	2.55895	2.36873	2.47178	2.4934	2.4964
GFRA2	2.17e-05	0.00026	6.96748	6.88701	6.69032	7.25021	6.54757	5.14444	5.84811	6.18989	4.77072	4.55219	4.76632	5.65149	4.76121	5.56343
SLC48A1	2.19e-05	0.000261	7.87181	7.20177	7.35555	8.04505	7.82104	8.06685	8.73307	9.1328	9.36543	6.82742	6.21404	7.42202	6.93442	6.53949
RHOU	2.23e-05	0.000262	7.16285	6.8118	6.5593	7.2248	6.99039	7.27373	8.53713	8.52431	8.5992	6.41329	6.40557	6.8103	6.55582	6.20217
RAB11FIP4	2.23e-05	0.000262	7.94613	6.8926	7.2509	7.74227	7.70078	6.75587	7.58976	7.70064	7.43161	5.84898	5.58333	6.60456	5.7219	5.98172
ATP8A2	2.24e-05	0.000262	6.3749	5.57237	6.42327	6.61331	6.22098	3.18492	4.83992	4.22354	3.75183	3.84275	3.40167	4.81096	4.70104	3.09793
RFC2	2.33e-05	0.00027	4.97391	5.95762	4.98075	5.58156	5.50424	6.30921	6.10425	6.15407	5.74883	6.69844	7.12484	7.48135	6.4816	7.22913
FA2H	2.35e-05	0.00027	5.501	4.52068	4.74989	5.51958	5.1157	6.13656	6.49452	7.3751	7.71712	4.2623	3.91262	5.3833	4.26003	4.1796
KCNC2	2.36e-05	0.00027	7.59397	5.9831	7.24291	7.42058	7.03152	3.89753	5.74482	4.67906	3.90033	3.98535	4.42823	5.56332	4.391	4.05792
TMEM56-RWDD3	2.37e-05	0.00027	5.78378	5.6952	5.72262	6.31696	6.26523	4.61948	5.72683	5.61632	5.22311	4.25108	4.19671	4.90893	3.65665	3.53962
CELF4	2.4e-05	0.00027	8.35239	7.27705	8.1127	8.24448	7.83698	5.13233	7.08146	5.74366	5.38172	5.26248	5.37215	6.66083	5.28981	5.03412
---	2.4e-05	0.00027	6.77123	5.97321	6.00979	6.3155	6.23756	6.81042	7.22246	7.92522	7.83243	4.94289	4.89397	6.26296	5.52669	5.18241
CENPF	2.43e-05	0.00027	2.94239	4.03392	2.80106	2.97959	2.94204	6.75763	4.57787	3.81667	3.90293	6.34479	6.25286	8.18127	7.09813	6.757
CAMK2G	2.44e-05	0.00027	8.8694	8.05137	8.77893	8.89846	8.6426	6.89121	8.13558	7.57774	7.7127	7.1899	6.42387	7.50164	6.43264	6.68307
TMEFF2	2.45e-05	0.00027	6.8293	5.97501	6.54789	6.84931	6.74376	6.8017	7.20297	7.52551	7.47065	4.08711	3.18972	5.96104	4.41653	4.99073
PACSIN1	2.45e-05	0.00027	7.50562	6.69247	7.57566	7.54455	7.94178	4.90075	6.68826	5.48726	4.52102	4.88782	4.97995	5.86706	4.88548	4.76769
PTTG1	2.45e-05	0.00027	5.29374	6.4494	5.28284	5.8338	4.93545	8.54048	6.94952	6.22541	6.17084	8.71236	7.92969	9.22662	8.74911	8.52944
FAM19A2	2.51e-05	0.000275	7.66596	5.84305	6.93323	7.83613	7.54133	4.12012	5.99663	4.56765	4.2438	4.36475	3.68496	5.23667	3.9135	3.51658
TOP2A	2.54e-05	0.000275	2.29475	4.15808	2.41262	2.26113	2.22024	7.38353	4.91731	3.81088	4.17697	7.72585	6.04417	8.63465	7.53028	6.9645
ABLIM2	2.55e-05	0.000275	6.75713	5.88863	6.71817	6.50711	6.69871	5.18449	6.01648	5.58343	5.4015	5.2185	4.96245	5.61533	5.1994	5.15223
CDC45	2.56e-05	0.000275	3.48964	4.07695	3.81136	3.70794	3.57932	4.60376	4.00019	3.97622	3.97267	4.69313	4.52823	5.20958	5.08294	5.12535
PRRC1	2.58e-05	0.000275	5.63525	6.4584	5.30719	5.62722	5.56689	6.95282	6.55037	6.83143	6.86395	7.25861	6.88523	7.22499	7.12444	6.62975
MCM7	2.6e-05	0.000275	5.85206	5.62643	5.283	5.30798	5.20821	7.03873	6.43131	6.32011	6.3481	7.23426	6.86716	8.60974	7.08198	7.58943
HDAC11	2.6e-05	0.000275	6.7892	5.9604	6.05874	6.67514	6.696	6.07179	7.46593	7.59798	7.51142	5.08148	4.82554	5.61075	4.66786	5.11047
NEFH	2.64e-05	0.000278	6.42578	5.08768	6.03922	5.99346	5.73698	3.77569	4.62823	4.266	3.75938	3.89713	3.76692	5.07838	3.81406	3.88836
SLAIN1	2.73e-05	0.000284	8.61735	7.95014	7.58266	8.59284	8.17978	9.19669	9.60692	10.1457	10.1184	7.29957	6.61608	8.57899	7.13749	7.27356
LOX	2.75e-05	0.000284	2.76494	3.61488	2.96127	2.88201	2.55741	3.02855	3.20636	3.37448	3.4021	4.63795	7.32931	5.98889	7.25953	4.95425
RELA	2.76e-05	0.000284	6.25645	7.52196	6.08766	6.5988	6.49361	7.93081	7.6096	7.83557	7.81082	7.85178	8.15363	7.86213	8.26468	8.03709
ANKRD29	2.76e-05	0.000284	4.66561	3.86374	4.63256	5.19724	4.46218	3.31939	3.78762	3.57901	3.5907	3.18883	3.34325	3.53218	3.06514	3.17896
ABHD6	2.77e-05	0.000284	6.59631	6.43717	5.97061	6.68242	6.17246	7.00144	7.62169	7.80528	7.97112	6.20836	5.71451	6.5536	6.07619	5.53003
CAP2	2.78e-05	0.000284	8.92462	8.22031	8.58496	8.76862	8.65677	7.40212	8.04883	6.97943	6.85755	7.42577	7.50314	7.65958	7.06907	7.36254
LGI3	2.8e-05	0.000285	8.43181	7.09752	7.36375	8.06528	7.70923	7.91685	8.62364	9.23832	9.5223	4.65356	4.80715	7.35572	5.23755	4.68664
CPNE6	2.85e-05	0.000286	7.27791	7.36478	7.91821	7.993	7.66327	4.94782	6.78579	6.98848	6.20508	4.31832	5.07281	5.90111	5.59361	4.80981
NCS1	2.86e-05	0.000286	9.10508	8.26716	8.91535	9.17024	9.28212	5.66334	7.80146	6.57359	5.85047	6.02827	7.20672	7.40889	6.98771	6.83175
DLGAP1	2.9e-05	0.000286	7.77855	6.4839	7.53669	7.60279	7.56016	5.85674	6.55211	5.73283	5.46056	5.51014	5.41094	6.02211	6.16331	5.44861
PCSK2	2.91e-05	0.000286	7.13492	6.59075	6.8274	7.08508	6.68044	4.35448	5.72584	4.59918	4.35476	5.64431	4.05208	5.74656	4.6841	4.31555
CACNB4	2.92e-05	0.000286	7.45564	6.81048	7.61729	7.62495	7.33331	5.87218	6.73362	6.15789	6.0559	5.77592	5.11553	6.53887	5.81888	5.35788
NIPA1	2.92e-05	0.000286	7.92479	6.91384	7.10295	7.57609	7.31242	7.80201	8.48191	8.77009	8.74863	6.09284	6.05847	7.13382	6.77147	5.75542
TMEM155	2.92e-05	0.000286	4.47158	3.91761	4.54859	4.44784	4.90218	2.93236	3.60051	2.87872	2.63218	2.79684	2.74252	3.81795	2.79896	2.67383
KCNN1	2.93e-05	0.000286	6.79214	6.13325	6.66106	6.76653	6.91783	5.1392	5.88802	5.25414	5.18355	5.12362	5.14853	6.11929	5.03952	5.13224
PRRG1	2.98e-05	0.000289	7.26825	6.50475	6.13186	7.13249	6.59072	7.55302	8.0272	8.77931	8.7554	5.32565	5.46946	6.96249	5.13498	5.33927
MAK16	2.99e-05	0.000289	5.47041	6.03915	5.35702	6.02236	5.82792	6.74686	6.57273	6.74648	6.68056	7.17816	6.49175	7.77161	7.14234	6.9722
C7orf49	3.03e-05	0.00029	3.84601	5.12781	3.95408	4.52209	4.33624	6.17294	7.11942	7.13643	6.88506	4.28721	5.65704	6.02877	5.32911	4.79548
FOXM1	3.03e-05	0.00029	3.39853	4.8205	4.1309	4.09739	3.82932	6.49451	5.06649	4.46862	4.46829	6.67942	6.04357	7.21162	6.73352	6.78135
CNP	3.04e-05	0.00029	9.55911	8.34598	8.35781	9.12933	8.84135	9.67234	10.0866	10.5787	10.8094	7.65963	7.20539	8.66392	8.44922	7.85857
LAMP5	3.11e-05	0.000293	5.86667	6.79054	7.30942	6.98898	6.92377	3.6364	5.91381	4.28291	4.49065	4.44015	4.5395	5.16738	4.72771	4.48513
CALN1	3.11e-05	0.000293	5.22989	5.02017	5.309	5.26235	5.13198	4.56303	4.72164	5.10788	5.19042	3.9871	3.66921	4.50538	3.79106	3.04923
KIAA0101	3.17e-05	0.000293	2.07203	2.93248	2.35695	1.88024	2.21328	3.03777	2.62122	2.29244	2.29452	4.252	3.70324	5.87349	4.12329	4.38947
TESK2	3.18e-05	0.000293	4.54828	4.3308	3.85341	4.36962	4.5079	4.85844	5.84605	6.25667	6.34828	3.80634	3.69269	4.59099	3.46102	3.71407
TPX2	3.19e-05	0.000293	2.81493	4.13991	2.99106	2.99048	3.08077	6.36767	4.30244	3.62666	3.84921	6.47868	5.84745	7.31227	6.55697	6.14602
CENPE	3.2e-05	0.000293	2.02669	2.49924	2.04817	2.18685	1.87818	3.65188	2.69689	2.72129	2.32049	4.76609	3.38512	5.11801	3.81257	4.34755
CPLX2	3.26e-05	0.000293	8.52379	7.18682	8.78056	8.1908	8.65861	3.7513	6.883	4.75315	3.72988	4.23106	4.75109	6.18027	4.05266	4.59881
HCN2	3.28e-05	0.000293	6.38331	6.17748	5.91692	6.33238	6.53211	7.08517	7.06507	6.84432	6.42243	4.30126	4.54328	6.08713	4.77034	4.01945
APBA1	3.28e-05	0.000293	7.07112	6.32082	6.92433	7.1976	7.16487	5.98848	6.54031	6.23644	5.98841	5.84215	5.24949	5.95101	5.8849	5.49139
TRIM24	3.32e-05	0.000293	5.74403	6.45091	5.53898	5.89375	5.87019	7.62146	6.6549	6.89752	6.87046	7.46757	7.11105	7.9334	7.17824	8.16678
AGAP2	3.32e-05	0.000293	7.83506	6.8791	7.54168	7.64299	7.77861	5.0793	6.53637	5.56041	4.98232	5.77549	5.28112	6.09164	6.64287	5.78589
DDX39A	3.32e-05	0.000293	5.09499	5.67157	4.55416	4.8812	4.6924	6.33967	5.8523	5.81325	6.0602	6.25504	6.23268	7.34207	6.50327	6.55003
HS6ST3	3.32e-05	0.000293	6.58853	5.51672	6.43296	6.93499	6.09358	4.17698	5.47902	4.25216	4.12902	4.22293	4.70868	4.9352	3.92224	4.2576
TUBB4A	3.32e-05	0.000293	9.92323	9.22439	8.75502	9.82665	9.432	9.82586	10.0942	10.6377	10.9805	7.6588	6.85519	8.91378	7.53714	6.15808
FNTB	3.33e-05	0.000293	5.90959	6.05698	4.82744	5.64919	5.37128	8.10998	6.99344	8.10842	7.71785	5.91506	5.71186	7.07751	6.18302	5.92649
PRC1	3.35e-05	0.000293	4.60142	4.6526	4.50893	4.67335	4.44372	6.63268	5.26766	4.5303	4.50731	7.10252	6.33777	7.59078	7.44942	6.6894
RAB3A	3.35e-05	0.000293	8.48845	7.3358	8.18315	8.37895	8.15301	5.811	7.25788	6.33387	5.71798	5.82657	5.11726	6.86301	6.1531	5.578
SLC45A3	3.38e-05	0.000293	5.18333	4.32866	4.58803	4.87476	4.38084	5.35625	6.39144	6.39203	6.41113	4.47527	4.03217	5.01131	4.14552	4.06694
---	3.38e-05	0.000293	7.25144	6.00101	6.22195	7.26383	6.51019	3.4474	5.25872	4.13504	3.26418	3.83567	4.24905	5.51782	4.02135	3.7583
DNM1	3.38e-05	0.000293	9.3938	8.86865	9.36072	9.59191	9.17283	5.86955	8.17324	6.74692	5.32372	6.01899	6.60166	7.7064	6.83534	6.13404
POLH	3.4e-05	0.000293	3.76445	5.05586	3.89025	4.27502	3.81706	5.36668	4.94964	5.25317	5.06791	5.44483	5.45664	5.63569	5.59104	5.53895
PDE1B	3.4e-05	0.000293	6.38341	5.6783	6.45766	6.59881	6.1948	4.77568	5.5632	5.47456	4.50648	3.88133	4.15043	5.31018	4.37278	4.54942
UGT8	3.41e-05	0.000293	8.00551	7.28115	6.69004	7.71331	7.40496	9.59677	9.52836	10.0932	10.2733	6.91251	5.67958	8.34799	7.15966	5.66146
PTPRT	3.43e-05	0.000293	6.30306	5.32831	6.23361	6.67325	6.01647	4.50694	5.33076	4.57848	4.32258	4.57007	4.39756	4.96411	4.93948	4.4185
C14orf162	3.44e-05	0.000293	5.19178	4.75469	5.49679	4.84478	4.90784	3.78913	4.15802	2.98349	3.51817	3.37662	3.21688	4.38045	3.45855	3.39166
FAM13C	3.46e-05	0.000294	8.19766	6.83832	7.21499	7.75313	7.53703	8.33096	8.22202	8.6865	9.32953	6.60221	5.72575	7.1397	5.73298	5.52769
KCNC1	3.49e-05	0.000295	6.17735	5.43961	6.06916	6.08798	5.6597	4.92661	5.20388	4.55646	4.80037	5.15293	4.6511	5.15022	4.92427	5.01791
REPS2	3.51e-05	0.000295	7.90721	6.84495	7.77059	8.0965	7.82223	7.31261	7.35457	7.70382	8.21955	5.71462	4.94734	6.72436	4.74226	4.35662
PBK	3.58e-05	0.0003	2.29795	2.66922	2.12665	1.71139	2.00942	4.83193	3.76172	2.79948	2.71626	5.81868	3.73504	5.88561	5.59856	5.39391
BEST1	3.6e-05	0.0003	5.96443	5.92414	5.7199	6.11078	5.80934	7.18854	7.76216	7.78938	7.81497	5.11009	5.85344	6.75361	5.69709	4.79109
LMNB1	3.61e-05	0.0003	3.9791	4.75946	4.03519	4.26382	4.02509	6.88212	5.39814	4.40259	4.49384	7.52368	6.33143	8.10779	6.90781	7.18696
AJAP1	3.64e-05	0.000301	6.56868	5.83376	6.69314	6.6193	6.5349	5.77074	6.40447	6.38843	6.57581	4.65698	4.60283	5.7473	5.10906	4.9291
CYP4X1	3.69e-05	0.000303	5.03036	4.25211	4.89132	5.49252	5.35411	3.03158	4.28101	3.78374	3.36249	3.20192	2.99572	3.95908	3.03381	2.89038
TRHDE	3.69e-05	0.000303	5.60184	3.70978	4.97104	5.7419	5.05105	3.14282	3.8265	2.95008	2.5146	2.12946	2.70108	3.43308	2.29145	2.44203
EPB49	3.75e-05	0.000304	8.14977	7.14464	7.66658	8.23302	8.64825	5.64341	7.16983	6.38265	5.68588	5.09775	4.97681	6.47614	5.71257	5.9354
KCNB1	3.77e-05	0.000304	7.0007	5.85499	6.9466	7.26934	6.80984	5.2983	6.12006	5.54189	5.28125	5.27374	4.75572	5.45125	5.36006	4.87366
SEPT5-GP1BB	3.82e-05	0.000304	8.75854	7.63573	8.36505	8.67745	8.80938	6.24184	7.50381	6.15456	5.51536	6.83885	6.41357	6.51316	7.08018	6.94766
YWHAH	3.83e-05	0.000304	9.59227	9.42297	9.37387	10.0068	9.53406	7.78121	8.83896	8.10522	7.46414	7.26383	8.25256	8.49024	8.413	7.73576
MAD2L2	3.83e-05	0.000304	5.49809	6.82176	5.64685	6.05675	5.6719	7.48949	6.59032	6.94496	6.91168	7.72005	7.44237	7.67792	7.24716	7.98741
CLDN11	3.84e-05	0.000304	8.79286	8.63319	6.79699	8.1554	7.6624	9.77065	9.89893	10.5658	10.36	4.90712	6.46321	8.17353	6.82723	5.84651
KDELR2	3.86e-05	0.000304	5.72831	7.41481	5.55857	6.39413	5.79902	8.0298	7.33733	7.60781	7.73582	7.74132	8.50957	8.68841	8.49686	7.99397
NSF	3.86e-05	0.000304	8.62012	8.16751	8.36078	8.6677	8.20293	6.50034	7.53116	6.73905	6.32048	6.86819	6.13333	7.6907	6.95065	6.15597
STX1A	3.87e-05	0.000304	7.6233	6.62177	7.0221	7.36062	7.54502	5.08042	6.41316	5.41339	5.08737	5.19609	5.27164	6.23534	4.63253	4.83025
KIF23	3.88e-05	0.000304	2.7681	3.39449	2.85026	2.94671	2.79607	5.0723	3.90626	3.26151	3.44327	5.19261	5.04437	6.59612	5.6101	4.81083
RBFOX1	3.88e-05	0.000304	7.31055	5.80877	6.87051	7.18378	6.91677	3.97397	5.9107	4.67497	4.1618	3.76642	3.96702	5.43741	3.76059	3.98985
PDZD4	3.91e-05	0.000304	6.98477	6.02525	6.49758	6.94518	6.9029	5.32268	5.74782	5.02994	5.09658	6.03432	5.35499	5.29144	5.60521	5.64687
BCAS1	3.93e-05	0.000304	8.02794	6.83771	7.08796	7.7295	7.68108	8.70406	8.43578	8.69572	8.79142	6.34759	5.42337	7.33989	6.65422	5.53648
DTL	3.93e-05	0.000304	2.81603	4.09682	3.00854	2.87869	3.01193	6.15052	4.42298	3.40235	3.97225	6.35648	5.53871	7.12071	6.23907	6.09934
SYT9	3.99e-05	0.000304	6.13046	5.71418	5.58896	5.96949	5.94838	6.01368	6.53647	6.64959	6.97088	5.29036	4.56877	5.56169	4.62654	4.30655
MCHR2	4e-05	0.000304	4.3915	2.84687	3.59615	4.16405	4.01414	2.17586	2.84293	2.37707	2.27202	2.01252	2.39962	2.54894	2.27976	2.27299
HOOK1	4e-05	0.000304	3.72879	3.25814	3.62881	4.55816	3.92626	2.34233	3.15429	2.45166	2.24328	2.29595	2.51412	2.84219	2.22025	2.17912
HIST1H3F	4e-05	0.000304	4.84995	5.43581	4.93302	4.84597	4.99292	7.02689	5.75872	5.32106	5.75316	7.82188	6.38738	8.69724	7.38789	8.622
APH1A	4e-05	0.000304	5.65853	6.744	5.60762	5.86058	5.65877	7.28669	6.81996	7.25748	6.86139	7.01976	7.20249	7.33908	7.13747	7.00544
MICAL2	4.06e-05	0.000308	7.19853	6.6146	7.05428	7.26267	6.9377	4.76547	6.05938	5.50307	4.93276	4.52236	5.53149	6.15307	5.22552	4.77546
SPTBN2	4.11e-05	0.00031	6.84812	6.28969	6.90076	6.91402	6.92744	4.94641	6.01612	5.24933	5.1486	5.06672	5.2738	6.04235	5.92807	5.8182
DLG4	4.13e-05	0.00031	7.84035	6.94821	7.70242	8.03551	8.07318	5.61477	6.73774	5.94325	5.1716	6.15024	5.66361	6.15787	6.78726	5.97554
CCNA2	4.13e-05	0.00031	3.8758	4.50617	4.07289	3.70457	3.87868	6.00222	4.58694	4.4428	4.53741	6.23061	5.56104	7.12995	5.90779	6.39669
TCF12	4.17e-05	0.00031	7.15751	8.12207	6.73982	7.36034	7.01417	9.01689	8.40689	8.61251	8.91307	8.72791	8.22676	8.82317	8.49634	9.17556
RFWD3	4.18e-05	0.00031	3.66796	4.24225	3.38279	3.9948	3.71697	5.35498	4.77475	5.02555	5.19827	5.45066	4.70029	6.2473	5.76474	5.07355
MAG	4.18e-05	0.00031	7.38702	6.58623	5.84043	7.03556	6.65902	7.94962	8.26632	8.96033	8.92792	4.23987	4.67873	7.14362	5.179	4.69783
RTKN	4.23e-05	0.000312	5.55045	5.4399	5.10546	5.53965	5.33849	6.47599	6.79643	7.20888	7.39612	6.03116	5.05169	5.80584	6.34159	5.77616
KCNJ3	4.27e-05	0.000312	6.8655	5.62299	6.29636	6.70024	6.57897	3.66607	5.68557	4.95871	4.21798	3.39235	3.7384	5.02138	3.98555	3.52672
CDCA7L	4.28e-05	0.000312	4.44693	5.56235	4.38368	4.7331	4.5462	6.64001	6.32313	6.27325	6.22438	6.1413	6.71312	8.42305	6.99375	8.1316
PTPN5	4.3e-05	0.000312	7.2124	6.3785	7.55633	7.34867	6.93902	5.25812	6.07149	4.89632	4.9076	5.77909	4.98086	5.98635	5.96054	5.13703
MFSD6	4.3e-05	0.000312	8.09469	7.60786	7.48205	8.08236	7.51872	7.84043	8.68332	8.59866	8.67533	6.56982	6.57868	7.4562	7.18717	6.34735
CNTNAP1	4.3e-05	0.000312	7.23551	7.24911	6.96403	7.27138	6.92734	4.94871	6.14116	5.84331	4.9324	4.90135	5.95047	6.14254	6.18009	5.92949
FGFR2	4.38e-05	0.000317	7.07401	6.2212	6.57037	6.96875	6.66957	7.39285	7.53235	7.98105	7.98176	4.42474	5.12585	6.76951	4.58834	4.4453
CASP3	4.42e-05	0.000318	4.64741	5.18546	4.47398	4.93586	4.41858	5.94012	5.80686	5.63481	5.0122	6.86026	5.93285	5.98072	6.20196	6.30689
PELI1	4.49e-05	0.000322	5.32766	5.8094	4.654	5.69696	4.98886	6.97801	6.39016	7.0472	6.63397	7.17291	6.56191	6.57792	7.28357	6.38982
PCNA	4.52e-05	0.000323	6.02694	6.90026	5.7839	6.1475	5.80707	7.61711	7.20244	6.82749	7.21942	7.50368	7.73246	8.83369	7.73252	7.75521
NCAPD2	4.55e-05	0.000324	4.97821	5.43994	4.67176	5.03087	4.51967	6.69516	6.07189	5.97985	6.18389	6.50447	5.92506	7.54901	6.57249	6.53922
CNTN2	4.58e-05	0.000325	7.4493	6.67155	6.26496	7.15595	6.93702	7.86561	8.61211	9.20883	9.53857	4.91819	4.89649	7.25694	5.85224	5.96136
LY86-AS1	4.64e-05	0.000327	4.88026	3.99809	4.31328	5.1015	4.32393	3.16787	4.00349	3.25212	3.40948	2.89617	3.20015	3.59596	3.09908	2.8404
RRM1	4.65e-05	0.000327	5.54087	6.39433	5.20173	5.87547	5.3879	6.94531	6.40626	6.23261	6.3361	7.28994	7.45412	8.45758	7.27288	7.08546
CADPS	4.66e-05	0.000327	7.15193	6.72698	7.00612	7.52963	7.23132	5.58046	6.49235	5.63412	4.95645	5.75585	6.14466	5.94755	5.97661	5.5554
PCLO	4.72e-05	0.00033	6.51537	5.65461	6.19986	6.46301	6.46718	3.45635	5.14985	4.38474	4.24585	3.09364	3.3898	5.25571	2.84867	2.61166
NPTN	4.76e-05	0.00033	8.46089	8.19819	8.3403	8.71287	8.25876	6.97691	7.65076	7.19881	6.77457	6.78109	7.10427	7.38791	7.71231	6.36221
HLF	4.77e-05	0.00033	8.05115	6.8701	7.75818	8.14509	7.83365	4.72332	6.8707	5.98874	5.85694	5.5083	3.9773	5.90064	3.91326	3.64979
ADCY2	4.77e-05	0.00033	7.97311	7.74498	8.09747	8.21644	8.23897	6.25756	7.89403	7.61159	7.38076	6.65854	6.54578	6.52254	6.09925	6.5037
HIST1H2BB	4.8e-05	0.00033	1.99168	3.04158	1.4752	1.77205	1.71489	3.3688	2.48854	2.65534	2.96083	6.03437	3.83323	5.23434	4.42033	7.10547
LPL	4.81e-05	0.00033	3.95589	3.77287	4.2064	4.67723	3.71189	7.05428	6.99865	5.68967	4.81216	7.5856	6.13088	6.40928	7.66342	7.63695
LRRC7	4.82e-05	0.00033	5.64043	4.80805	5.3972	6.08375	6.43495	3.36297	4.93266	4.69283	4.25205	2.86405	3.20378	4.33053	2.9435	2.95976
FBXO2	4.83e-05	0.00033	7.52222	7.113	7.72286	7.45169	8.02773	6.62927	7.30439	8.10156	7.78594	6.11892	5.67833	6.56433	5.60637	5.83995
ZDHHC9	4.87e-05	0.000332	8.42259	7.71957	6.8643	8.07237	7.59599	9.29222	9.28416	9.77399	10.1064	7.57516	8.20353	8.39373	7.88656	7.41566
CNTNAP2	5.02e-05	0.00034	6.91108	5.93686	6.80689	7.245	6.73986	5.06116	6.47918	5.52051	5.48204	4.07335	3.52712	5.64258	4.04883	3.3024
RASSF2	5.03e-05	0.00034	8.87594	8.68771	7.67162	8.37818	7.94079	9.88536	9.73846	10.0382	10.2923	8.98344	8.03829	8.62155	8.46825	9.14974
MAL	5.04e-05	0.00034	7.91845	6.38029	7.38452	8.10832	7.91674	8.04061	9.29705	9.68937	9.94393	4.22706	5.15551	7.42115	5.28888	4.75991
GPC5	5.08e-05	0.000341	5.52364	5.71781	5.55243	5.82263	5.58399	4.67236	4.97431	4.96773	4.78566	3.676	4.78221	4.6804	3.5406	3.28464
PAK2	5.23e-05	0.00035	5.92989	6.70151	5.22558	6.15718	5.90366	7.13536	7.14631	7.67142	7.42006	6.97257	7.06048	7.32282	7.71999	7.46122
CDC6	5.28e-05	0.000352	2.45659	3.0781	2.18664	2.64301	2.20613	3.30762	2.94259	2.35884	2.43972	4.19559	3.53839	5.29573	4.09718	4.31901
KCNV1	5.34e-05	0.000353	5.53317	4.48839	5.29567	5.24257	4.99697	3.58019	4.64588	3.67313	3.37177	3.47126	3.57366	4.03331	3.88016	3.64129
CNKSR2	5.34e-05	0.000353	7.55814	6.6028	7.37566	7.83075	7.53263	4.67736	6.39481	5.3866	5.38887	5.21833	5.37803	6.29221	5.95837	4.95779
APLP1	5.34e-05	0.000353	8.77639	8.04424	7.91491	8.64159	8.31312	8.58849	9.20074	9.76055	10.2232	6.26325	6.97377	8.16156	6.9016	6.42069
HIST1H2AH	5.36e-05	0.000353	5.63907	7.01426	5.47219	5.31923	4.94607	8.11258	7.14813	6.82158	6.83621	8.08785	7.87088	10.279	8.84181	8.72263
CACNG3	5.44e-05	0.000356	7.94089	6.42485	7.29284	7.91801	7.66812	3.57049	6.35398	4.70083	3.34413	3.20991	3.67209	5.62681	3.77954	3.28829
PAK1	5.45e-05	0.000356	8.77805	8.22221	8.58232	8.86093	8.56777	6.52802	7.57796	7.31294	6.4775	6.64868	6.8776	7.84089	6.52743	5.88344
SPOCK3	5.46e-05	0.000356	7.48136	6.5986	7.08379	7.62455	7.25949	7.49493	8.63059	8.99129	8.80373	3.44767	3.85467	7.20717	3.99016	3.11365
KALRN	5.54e-05	0.00036	7.13707	5.96382	6.88334	7.20078	7.36867	4.51845	6.05998	4.90507	4.3688	4.57619	4.89304	5.61221	4.71061	5.28231
SERPINI1	5.57e-05	0.000361	8.39103	7.27865	8.00671	8.86427	8.38271	6.82618	8.34286	7.59147	7.50669	4.92632	4.30494	7.02926	4.01034	3.38872
WEE1	5.65e-05	0.000365	3.72684	4.26915	3.62384	3.83038	3.61761	5.58377	4.66862	4.06718	4.01189	5.95427	6.47287	5.49892	5.87054	5.37552
KCNAB2	5.71e-05	0.000366	8.04922	7.34068	7.85131	8.21841	8.4372	5.30759	7.1383	6.17388	5.4497	5.46072	6.21333	6.65594	5.26239	5.1101
CACNB1	5.72e-05	0.000366	7.33912	6.45146	6.95157	7.27888	6.88708	5.5586	6.4	5.54844	5.50795	5.65527	5.36691	6.29929	5.95548	5.69585
SYT16	5.72e-05	0.000366	5.38577	4.7445	5.13367	5.2583	5.17163	3.9046	4.515	3.43869	3.6359	4.45741	3.44853	4.01575	3.73798	3.34178
SEMA3B	5.76e-05	0.000367	6.12713	5.82506	5.65598	6.02391	5.84649	6.29652	7.10277	7.41362	7.50372	5.06683	5.4098	5.93762	5.29962	5.94277
MCM4	5.86e-05	0.000372	5.5773	6.20044	5.4292	5.69497	5.48143	6.99812	6.57782	5.94695	6.14037	7.50632	6.55387	7.93394	7.24194	7.51151
---	5.93e-05	0.000376	7.07593	6.14828	6.56835	7.09168	6.94275	5.15922	6.49824	6.2343	6.12459	5.1956	5.0161	5.5047	5.23051	4.52826
IVNS1ABP	6e-05	0.000379	5.96577	6.31115	5.66986	6.01838	6.1537	6.4246	7.20915	7.41437	7.09891	6.95195	8.15083	8.1459	7.5873	7.43065
NEURL	6.02e-05	0.000379	6.37479	5.57839	6.80229	6.08104	6.39746	5.12447	5.61266	5.01046	4.87688	4.98978	4.93719	5.22646	4.7546	5.12167
PRKCE	6.06e-05	0.000379	7.26555	6.41388	7.00264	7.19776	6.89729	5.73135	6.40879	5.6605	5.2877	5.79568	5.429	6.06791	5.97818	5.38777
---	6.06e-05	0.000379	4.06495	4.75837	3.75594	4.4064	3.7574	6.1049	5.17992	5.00552	5.3408	5.55174	5.9208	6.9501	6.3195	5.63775
SLC7A14	6.13e-05	0.000382	6.39837	6.73511	6.50506	6.47368	6.53235	5.8582	6.58416	7.21662	6.14963	4.40976	4.28667	6.05865	4.68076	4.4227
GPR12	6.22e-05	0.000386	5.76345	5.34784	6.30975	5.58026	5.30488	2.89707	5.13298	3.46812	3.98062	3.51241	3.15956	3.98081	2.65912	3.81602
NONO	6.23e-05	0.000386	4.75111	5.49163	4.49013	5.41802	5.39453	6.10475	5.51069	5.52923	5.98911	6.94421	6.13655	7.3012	6.99727	6.38564
SLC12A5	6.25e-05	0.000386	7.54035	5.92232	7.02259	7.49303	7.13909	3.87697	6.21675	4.625	4.10033	3.92087	4.17979	5.47516	4.13943	4.1394
PRKCB	6.3e-05	0.000388	8.79212	7.64082	8.33676	8.68659	8.38001	6.59902	7.35772	6.68753	6.36409	4.65547	5.43185	6.9318	4.68186	6.67967
ARRB1	6.35e-05	0.000389	8.178	7.54127	8.22833	8.20074	8.12694	6.4223	7.49364	7.28403	6.82273	5.97594	6.00512	6.99851	6.05233	4.78549
LIMA1	6.37e-05	0.000389	6.02934	7.3121	5.87632	6.23267	6.33807	8.9163	7.52384	7.79778	7.70163	9.12281	8.501	7.89169	9.75016	8.70457
CDH8	6.39e-05	0.000389	6.64604	4.94613	6.28046	6.96971	6.05552	6.3827	5.80457	6.15011	6.20393	4.22589	3.09666	5.1218	3.37163	3.64865
CACNG2	6.41e-05	0.000389	6.97781	5.58204	6.8453	7.28299	6.70971	3.0916	5.38718	4.05702	3.68976	3.23923	2.95947	5.45126	3.10421	2.94705
MOAP1	6.41e-05	0.000389	7.90442	7.21169	7.91731	8.19125	7.77047	6.442	7.31682	6.76426	6.54511	6.42805	6.09172	7.05843	6.68307	6.34965
ZBTB20	6.5e-05	0.000393	5.57008	6.59534	5.41439	5.7771	6.06769	7.38793	6.75965	7.40522	7.76024	7.75497	7.01814	7.8677	6.96745	7.87013
DGKE	6.53e-05	0.000394	4.46345	3.582	4.08486	4.85909	4.57483	2.83546	3.71671	3.31887	3.23636	2.80518	2.83934	3.40958	2.69337	2.59901
KCNA1	6.6e-05	0.000394	8.04089	6.74365	7.42905	7.28087	7.06124	4.0912	5.9581	5.00878	4.44963	4.11054	4.61981	6.0864	4.28631	3.05188
GJB1	6.61e-05	0.000394	5.9276	4.96195	4.74468	5.68129	4.71971	6.93443	7.2846	7.89831	7.57189	4.56753	4.576	6.06193	6.06086	4.6128
RIMS3	6.62e-05	0.000394	7.13535	6.01912	6.67954	6.90826	7.07386	5.26772	6.35522	5.44271	5.1991	5.36636	4.72844	5.60443	4.71359	5.2303
FKBP10	6.63e-05	0.000394	5.15675	6.78803	5.31469	5.46291	5.29338	6.34776	6.38508	6.19935	6.46941	7.07544	7.52212	7.6031	8.26288	7.06527
RAPGEF5	6.64e-05	0.000394	8.40022	6.91987	7.25505	7.96829	7.42056	8.58763	8.99259	9.34882	9.70371	4.72007	5.21234	7.88371	5.76194	5.32092
NT5DC3	6.73e-05	0.000396	5.90482	5.09098	5.91385	6.12819	5.82019	4.12147	4.81184	3.68441	4.11921	5.11108	4.83988	5.12073	4.37356	4.45796
CNNM1	6.74e-05	0.000396	5.48929	4.15768	4.54306	5.26921	5.0667	3.58647	4.0256	3.66353	3.45167	3.4368	3.28076	4.07918	3.61647	3.22043
HPCA	6.75e-05	0.000396	8.007	8.21005	8.34095	8.44502	8.24768	5.32228	7.25594	6.02634	5.0311	4.89084	6.11346	7.15622	5.09108	5.30656
FAM135B	6.79e-05	0.000396	5.72601	5.19766	5.45012	5.70856	5.34819	3.68086	4.81151	4.2309	4.42379	4.44092	4.51944	4.62122	5.13044	4.45213
ABHD5	6.79e-05	0.000396	5.16993	6.30508	4.94765	5.383	5.14321	6.67213	6.47835	7.2019	7.02574	6.5269	6.59631	6.26298	6.61719	6.55865
GDA	6.79e-05	0.000396	7.16165	6.62813	6.65775	7.43144	6.70237	3.58237	5.90422	4.95144	3.72493	3.2179	4.65929	5.45631	3.7552	3.6289
DLGAP5	6.83e-05	0.000397	2.15611	2.49126	2.17552	1.9363	2.23584	4.43298	2.58067	2.57811	2.41754	4.80861	4.24528	6.05983	4.0876	4.88464
NKAIN2	6.84e-05	0.000397	7.69302	6.77958	6.91814	7.94045	7.51323	8.66558	9.07328	9.72603	9.64363	2.98226	4.78749	7.55807	4.74303	2.96236
CACNB2	6.88e-05	0.000398	7.2102	6.67496	7.22278	7.4981	7.13453	5.68564	6.14606	4.80798	4.38639	5.73075	5.99225	5.62304	4.98494	4.90652
SMC4	6.94e-05	0.000398	3.54114	4.83982	3.37227	3.57419	3.52702	5.63866	4.60295	4.63529	4.64233	6.10731	6.10162	7.00783	5.09985	6.12378
KIAA1598	6.94e-05	0.000398	8.8782	7.79499	8.16859	8.97845	8.8452	8.50646	9.4932	9.73882	10.0221	5.70385	6.32265	8.18522	5.96255	5.05092
DNAJB11	6.94e-05	0.000398	5.98818	6.93296	5.61558	6.36821	5.76076	7.19181	6.80323	7.19273	7.09208	7.39973	7.52612	7.73561	7.89584	7.18036
MOB3B	7.01e-05	0.000401	6.95277	5.87969	5.72448	6.66429	6.14124	7.73255	7.57179	8.2336	8.59761	6.36222	5.6002	6.81447	6.5186	6.42777
CACNB3	7.08e-05	0.000403	7.15153	5.9185	6.48488	6.8546	7.05968	4.72163	5.76891	4.71724	4.45879	5.45849	5.31805	5.69135	6.0764	5.37925
LBR	7.09e-05	0.000403	4.16614	5.54997	4.08982	4.73433	4.5482	6.47069	5.78086	6.02909	5.83151	6.02296	6.26583	7.06873	5.96865	6.24406
AK5	7.12e-05	0.000404	8.43859	8.05001	8.53922	8.92956	8.50657	7.04472	8.54902	8.58819	8.59054	3.48352	4.6515	7.62374	4.59794	3.4332
PTGDS	7.16e-05	0.000404	10.2255	10.1802	9.71031	9.96718	9.97257	9.82802	10.6545	10.8114	11.2039	7.06791	8.10605	9.69111	7.29747	6.65762
CABP1	7.18e-05	0.000404	6.80585	5.7832	6.65525	6.92053	6.87658	4.96669	6.04523	5.34147	4.89455	5.11871	5.02258	5.61867	4.88246	5.00741
CDH18	7.19e-05	0.000404	6.65414	5.5551	6.50497	7.28511	6.73587	3.44867	5.82984	4.35679	3.76143	3.52687	3.75282	5.01346	3.2039	3.25951
CSDA	7.2e-05	0.000404	4.54458	7.26942	5.2736	5.91708	5.0564	7.30843	7.13756	7.35578	7.13288	7.82962	8.14534	8.58992	7.92708	7.82962
CAV2	7.3e-05	0.000407	4.35071	4.58316	4.30986	4.58446	3.98059	5.28885	5.74633	5.8352	5.19644	5.6972	7.07237	5.58315	7.15024	6.30753
LRP2	7.3e-05	0.000407	4.48972	3.62475	3.43166	4.15928	3.65817	5.49915	5.97698	6.8156	7.20371	2.93189	2.7857	5.20367	3.60585	2.83727
CALY	7.35e-05	0.000409	7.38804	6.38817	7.52102	6.97723	6.87007	5.50541	6.1897	5.55701	5.41232	5.35416	5.24437	6.42801	5.55861	5.32579
HCN1	7.37e-05	0.000409	7.36302	6.23699	7.06736	7.66525	7.12432	3.68935	6.22466	4.88981	4.12592	3.55019	3.80356	5.74995	3.80947	3.50372
VAMP2	7.43e-05	0.00041	8.95069	8.25493	8.5939	8.78526	8.77541	7.4517	7.72525	8.07888	7.98191	7.50586	6.35483	7.52574	7.66096	6.44823
HIST1H2AH	7.43e-05	0.00041	4.71617	5.6688	5.04291	4.08179	3.98079	7.46782	6.90337	4.7456	5.49042	8.12272	7.16965	8.92925	7.51068	8.71901
TSPAN15	7.52e-05	0.000414	6.4698	6.06812	5.4784	6.28549	5.94754	6.95263	7.2846	8.25566	8.21733	4.97404	5.54325	6.55283	5.4361	5.67974
CACNA2D3	7.57e-05	0.000415	5.32721	4.17295	5.19541	6.04228	5.67845	3.29667	4.62826	3.62516	3.37604	3.07654	3.21069	3.91487	3.02657	2.97138
ATAD2	7.67e-05	0.000419	3.23653	3.66166	3.32077	3.62015	3.23389	4.99354	3.94293	3.47805	3.52851	5.48453	4.82134	5.90904	4.99402	4.9321
PRKCZ	7.69e-05	0.000419	8.51651	7.75397	8.33427	8.61272	8.53195	7.80566	8.35779	8.02316	8.17156	6.82245	5.50791	7.45522	6.85636	5.66177
LONRF2	7.72e-05	0.00042	7.45285	7.04764	7.81796	7.77801	7.74657	5.48611	6.87753	6.07018	5.74173	6.10709	6.03763	6.55723	6.94562	6.34846
MYO1D	7.77e-05	0.000422	5.90375	4.99674	4.70236	6.16951	5.78186	6.66908	7.12069	8.02351	8.06873	3.76069	4.2966	5.96822	4.92271	4.17294
PRDX4	7.86e-05	0.000425	5.83308	6.44134	5.38386	6.01317	5.0181	6.61761	6.7025	6.44756	6.51045	7.2678	7.85233	7.29644	7.94101	6.83713
CELF5	7.93e-05	0.000428	6.65347	6.14752	6.54214	6.65606	6.53468	5.65174	5.75299	4.98148	5.09835	5.32682	4.85176	5.40903	6.05516	5.54042
NUP43	7.95e-05	0.000428	4.47553	5.32807	4.39897	5.00527	4.79333	6.17702	5.79637	6.17216	5.54514	6.44176	5.5002	6.83195	6.33057	6.19727
CIT	8.03e-05	0.000431	7.41633	6.63596	7.5836	7.56512	7.46826	6.26392	6.59471	6.26284	5.94543	5.92216	5.73502	6.57382	6.51152	6.06646
BCAT1	8.05e-05	0.000431	5.45168	5.43039	5.13518	5.34719	4.78361	6.10928	5.72223	5.28758	5.24761	6.42627	6.70623	6.89828	7.12783	6.07008
SLC6A1	8.14e-05	0.000433	8.34339	7.88865	7.98536	8.19767	8.37792	7.59072	8.35478	8.28224	8.5498	7.27438	6.11694	7.34822	5.72364	6.36709
KCNH1	8.15e-05	0.000433	7.02902	5.78071	6.67163	7.21291	6.82327	4.6226	6.29192	5.87286	5.319	4.13521	4.95794	5.15897	3.84684	3.77812
EEF1A2	8.16e-05	0.000433	8.05797	7.53963	8.45903	8.45425	8.30045	6.94996	7.14261	6.15566	5.46328	6.95139	5.79688	6.83747	6.10991	6.06187
PSEN1	8.2e-05	0.000434	7.882	7.23213	6.69759	7.56779	7.13964	8.36559	8.61835	8.80655	9.05928	7.18247	6.93472	8.02779	7.06185	7.12096
CBX7	8.27e-05	0.000437	6.85217	5.50079	6.74941	7.01929	6.73844	4.98081	6.18934	5.93381	5.41894	4.64089	4.51887	5.2372	4.73731	4.78335
NECAB1	8.32e-05	0.000437	7.98055	6.78921	7.88654	8.42231	7.83377	6.74499	7.99083	7.88331	7.89767	3.70333	4.10886	7.10827	4.30671	3.97765
RAPGEF4	8.38e-05	0.000437	8.83291	7.37372	8.56612	8.82745	9.52924	6.22993	7.87841	6.95493	6.22905	6.26745	4.89692	6.85959	5.98155	5.69311
ATP2B2	8.4e-05	0.000437	7.91731	6.69422	7.3578	7.59366	7.65455	6.14369	6.86784	5.67834	5.39229	6.05296	4.98585	6.05824	5.87145	5.52186
CLDND1	8.41e-05	0.000437	10.4865	9.68805	9.37321	10.5887	10.2701	11.0501	11.8663	12.1756	12.0523	9.25552	8.56142	10.7219	9.07785	9.01404
SEMA4D	8.41e-05	0.000437	6.00199	5.07589	5.55519	5.95255	5.7659	6.01214	6.43342	7.31853	8.03352	4.6882	4.49466	5.19002	4.86676	4.32863
CBLN4	8.41e-05	0.000437	4.20145	3.33368	3.66518	4.28645	3.9354	2.75808	3.38615	2.91466	2.85211	2.58607	2.78301	3.03532	2.96553	3.08506
PPP2R2C	8.43e-05	0.000437	7.83138	6.74734	7.76309	7.98853	7.90633	6.55574	7.51343	7.55205	7.56188	6.06828	4.76885	6.45974	4.34218	4.45788
PHYHIP	8.48e-05	0.000439	8.33181	7.46176	8.32512	8.40462	8.08902	4.75443	7.23655	5.7823	4.90988	4.2255	5.50753	6.72637	5.21219	4.70979
TSPAN6	8.54e-05	0.000439	4.27256	6.10708	4.59113	4.64729	4.36501	6.40654	5.97578	5.57245	6.33613	6.61941	6.61039	6.6124	6.65282	7.40036
ESM1	8.55e-05	0.000439	2.87195	3.43193	3.29104	3.01478	2.81076	3.41703	3.22903	3.14847	3.14337	3.65602	4.74554	5.58836	6.12785	5.26109
GRM3	8.57e-05	0.000439	8.00014	6.57068	7.17002	7.64859	7.8922	7.18638	8.49142	8.58409	8.96917	4.04285	4.81799	7.12504	4.57356	4.42277
ZEB2	8.6e-05	0.000439	9.39923	8.59593	8.58919	9.24557	9.29653	9.7239	10.238	10.4156	10.6236	8.37786	8.2395	9.42179	8.51604	8.58097
SLC35A4	8.6e-05	0.000439	5.40164	6.84921	5.50871	5.85981	5.84658	6.96425	7.0145	7.27445	7.36147	6.85082	7.05057	7.35321	7.15074	7.21866
MOG	8.64e-05	0.00044	7.71007	6.67389	6.13351	7.61621	6.89746	8.49104	9.45227	9.75814	9.57489	3.75803	4.63894	7.60022	5.75807	3.73461
THRB	8.68e-05	0.000441	7.05395	6.59753	7.18004	7.66124	7.42838	5.89693	6.64671	5.65443	5.53673	6.26952	5.31218	5.97887	5.79331	5.37068
EIF4A2	8.74e-05	0.000442	4.89537	5.4358	4.72992	5.11987	4.86657	6.71192	5.54626	5.76685	5.70743	6.36083	6.68853	7.84332	6.51248	6.7153
REEP3	8.77e-05	0.000442	6.4318	6.90639	5.65276	7.00701	6.30524	7.75773	7.73639	8.45407	8.44226	7.05034	6.97438	7.31318	7.0055	6.63793
GCFC1	8.84e-05	0.000442	5.11748	4.67996	4.65243	5.25804	3.8302	6.34619	5.71964	5.83819	6.13204	6.52343	6.55208	7.7088	6.42935	6.13117
CAMK4	8.85e-05	0.000442	6.48759	5.13758	6.14255	6.52029	6.66712	3.87027	5.18804	3.85147	3.7989	4.61594	3.64847	4.9806	3.95377	3.43083
BIRC5	8.85e-05	0.000442	3.95128	4.72468	3.88434	4.22604	4.11363	5.79084	4.51288	4.12864	4.26774	6.23545	5.31312	6.26167	6.23455	6.05807
MAP7D2	8.89e-05	0.000442	7.02828	6.00234	7.16783	7.26514	6.61109	4.08385	5.66949	4.63818	4.18944	4.48855	4.35828	5.51974	5.74948	4.08587
PAQR8	8.92e-05	0.000442	7.89093	7.68378	7.7561	7.85346	7.91819	7.80382	8.47015	8.97016	9.07298	6.47064	6.74932	7.51216	7.13566	5.98891
HPCAL4	8.93e-05	0.000442	7.58291	6.92838	7.82381	8.07302	8.21989	4.50112	6.89859	6.0129	4.46847	5.46786	4.68806	5.90625	5.00247	4.20856
SHMT2	8.93e-05	0.000442	5.83749	6.77003	5.38098	5.87247	5.61566	7.21765	6.7982	6.54098	6.57797	8.37546	7.32358	7.8093	8.72919	7.19103
CCK	8.96e-05	0.000442	7.14499	5.89238	6.3141	6.92866	6.45971	4.59623	6.11717	5.01357	4.88436	4.79047	4.82799	5.45866	4.77655	4.66265
GRAMD1B	8.97e-05	0.000442	6.53571	5.56188	6.28469	6.54387	6.46428	4.81433	5.37179	5.19102	4.75559	4.97079	4.44958	5.24117	5.32156	4.05302
NEDD1	8.97e-05	0.000442	4.81015	5.99189	4.66959	5.21837	4.81533	6.81201	6.2531	6.66189	6.82799	7.30872	6.32062	7.80973	6.69865	6.4012
PATL1	9.11e-05	0.000448	5.56405	6.33527	5.25966	5.73124	5.41282	7.13017	6.3187	6.91958	7.06351	7.15195	7.74597	7.5663	7.273	6.54914
NUF2	9.16e-05	0.000449	2.83274	3.02323	2.79057	2.72509	2.7619	4.53953	3.42073	3.20016	2.99243	4.97265	3.94481	6.02211	4.71434	5.11729
ROGDI	9.17e-05	0.000449	7.90096	7.11647	7.27143	8.10021	7.67852	7.68617	8.47961	9.08989	9.18253	5.55503	5.89466	7.27022	6.79763	6.02323
MAML2	9.22e-05	0.00045	5.42195	6.54479	5.60766	5.96645	5.81882	7.73315	6.73556	7.18678	7.14489	7.83375	7.04684	6.90345	7.53099	7.93391
RPF2	9.25e-05	0.000451	4.62368	5.05726	4.32853	5.6228	5.12909	6.57894	5.7957	6.39339	5.79157	7.0803	6.57795	7.80224	7.00643	6.13601
RSPO2	9.31e-05	0.000452	5.62905	5.05284	5.89581	5.97841	5.4039	3.63656	5.1836	4.0759	4.41201	3.6536	4.11228	4.452	4.25225	3.6287
NEDD4L	9.34e-05	0.000453	7.08279	6.64642	7.07316	7.37258	7.07368	4.71705	6.28732	5.92444	5.13798	7.31121	6.5728	7.51821	7.73115	6.92847
CDC20	9.39e-05	0.000453	3.32054	4.35061	2.8475	2.1685	2.58046	5.77269	4.631	4.95694	4.51322	5.66233	5.83344	7.83047	5.2442	6.01185
UGGT1	9.39e-05	0.000453	5.16482	6.30971	4.95099	5.45054	5.18191	6.33246	6.27966	6.42513	6.28556	6.38934	6.5732	6.99069	6.92422	6.57909
C8orf46	9.47e-05	0.000455	7.98755	7.71551	7.49207	8.20947	7.87936	7.88208	8.54662	8.34465	8.8463	6.84288	6.1639	7.45037	7.33518	6.38023
RNASEH2A	9.5e-05	0.000455	4.91336	5.98918	5.18449	4.97525	4.94845	7.06192	6.00181	5.72525	6.20353	6.6643	6.50996	7.58526	7.08047	7.06728
TTYH2	9.52e-05	0.000455	8.0042	7.31627	6.81694	7.68106	7.2585	8.26355	9.04197	9.42014	9.95648	6.83402	6.10116	7.80183	6.27874	7.26295
CARNS1	9.52e-05	0.000455	7.41977	5.91682	5.78043	7.10409	6.60335	7.60275	8.47187	9.51197	9.56395	3.20731	4.06408	7.09835	4.45861	3.96525
RASGRF1	9.6e-05	0.000458	6.82285	5.21536	5.83735	6.48628	5.98275	6.0686	5.98663	7.3085	7.30646	3.89148	4.03332	5.39646	4.11378	4.19696
C1orf115	9.63e-05	0.000458	7.49306	6.42125	7.48613	7.45611	7.60132	5.40247	6.64061	5.46804	4.99319	4.79524	5.43217	5.9771	5.1087	5.92763
ZNF536	9.65e-05	0.000458	5.62221	4.3114	4.88431	5.51767	5.40393	5.49942	6.7201	7.21996	7.25852	2.96494	3.28631	5.33505	3.36793	3.02779
ANGPT2	9.67e-05	0.000458	4.3025	6.96204	4.32957	5.01826	4.21094	4.85923	6.2578	5.07606	5.63111	6.77275	7.82571	8.71653	8.22259	8.16716
PGM2L1	9.7e-05	0.000458	7.16033	7.0643	7.14405	7.43937	6.96236	5.37552	5.95398	4.90344	4.2424	5.31648	6.88225	6.18453	5.48876	5.74966
TMEM63A	9.74e-05	0.000458	6.58739	6.4555	5.53337	6.61034	6.33857	7.46602	8.24861	9.04642	8.97644	4.78428	5.94182	7.17187	5.11363	4.94444
NDRG4	9.75e-05	0.000458	9.42544	8.93779	9.18843	9.47567	9.18925	7.84082	8.66001	8.19433	7.89656	8.17447	7.0678	8.24934	8.45472	8.0983
CDK4	9.83e-05	0.00046	6.13078	7.25899	5.87602	6.19889	5.98865	7.99989	7.10751	7.14986	7.30885	7.61535	7.70596	8.46863	8.50737	7.80928
MELK	9.84e-05	0.00046	2.07723	2.64242	2.0486	2.04131	1.92365	3.59284	2.68945	2.07723	2.11116	3.83955	4.0758	4.83092	3.42324	3.90554
HEATR1	9.88e-05	0.000461	4.44781	5.87679	4.43169	4.78522	4.78301	6.18451	5.733	5.66453	5.90333	6.40529	6.40593	6.92041	6.29548	6.05827
IPCEF1	9.96e-05	0.000464	6.84862	5.64907	6.18315	6.53611	6.63889	5.17807	5.95723	6.14636	5.53195	3.63881	4.7132	5.36182	4.64581	4.14594
MYT1L	0.0001002	0.000465	7.30973	6.23116	7.32819	7.70572	7.50004	4.61645	6.56803	5.12348	4.5743	4.19248	4.29387	6.06141	4.37349	4.39342
PLD1	0.000101	0.000468	5.4485	5.23746	4.41438	5.37147	5.0587	5.92224	6.61244	7.24809	7.04276	3.61825	4.29915	5.62347	4.38888	3.5326
NCAPG2	0.0001022	0.000473	3.50832	3.9484	3.4298	3.57455	3.4071	4.889	4.1584	3.97206	3.97771	5.29837	5.22928	6.49563	4.56334	5.45059
---	0.0001047	0.000483	6.14374	5.08573	6.18066	6.10228	5.51881	3.05575	4.75077	3.90455	3.23458	3.36307	3.55369	4.85596	4.46177	3.38654
ANK3	0.0001065	0.000489	8.59793	7.03011	7.70626	8.06312	7.94933	7.53553	7.82789	8.01719	8.35719	5.9803	4.52094	7.13498	5.6796	4.87141
PRR11	0.0001066	0.000489	3.91076	5.16174	4.01519	3.9465	4.33718	6.29725	4.97755	5.49325	5.13647	6.20294	5.53757	7.48007	6.52004	6.67303
DYNC1I1	0.0001073	0.000492	7.12313	6.23567	6.80515	7.33221	6.90015	5.75518	6.72103	6.25901	5.92183	4.76865	4.07257	6.10279	4.93626	3.89992
TMCC3	0.0001081	0.000494	6.5351	6.12022	5.54148	6.27135	5.83375	6.83392	7.0805	7.38762	7.88537	5.16691	5.83954	6.35047	5.39407	5.69087
GAS7	0.0001084	0.000494	7.82844	7.01648	7.52279	7.90044	7.52747	6.49882	7.59506	7.82454	7.90419	5.07485	6.24567	6.61806	5.48064	5.50942
SEPT4	0.0001094	0.000498	9.62633	7.89285	8.91851	9.42208	9.16961	8.77404	10.148	10.2789	10.8155	5.86827	6.4436	8.61438	6.60883	5.69097
IQGAP2	0.0001097	0.000498	3.08725	4.44452	3.42643	3.13554	3.21053	4.19615	4.04005	4.4609	3.87315	6.30499	4.94938	6.08203	4.76276	5.16779
CDKL5	0.00011	0.000498	7.49263	6.82782	7.2808	7.64892	7.31501	5.63794	6.59489	6.36987	6.60664	4.88868	5.23434	6.48457	5.89967	4.60511
PTPRN	0.0001105	0.000499	6.92391	6.70551	7.17307	7.19691	6.89653	5.19795	6.29435	5.39214	4.73925	5.9647	4.9377	5.87179	5.76734	4.63377
PLLP	0.0001109	0.000499	8.57981	6.90359	7.53726	8.23424	8.00055	8.54786	9.23023	9.63193	10.3443	6.45723	5.92939	7.82209	7.09224	6.43522
OLFM3	0.0001109	0.000499	4.52987	3.55276	4.87833	5.62153	5.04405	2.67122	4.02832	3.05135	2.78712	2.40377	2.79233	3.15921	2.58902	2.84388
ELMO1	0.0001112	0.000499	7.12638	6.74165	6.32672	6.95169	6.76046	7.61458	8.04385	8.61948	8.88431	5.96099	5.9459	7.38748	6.63867	5.80942
ITPR1	0.0001127	0.000504	7.34941	6.24397	7.03766	7.19604	7.28412	5.02694	6.14928	5.27887	4.67074	4.61081	5.8067	5.95505	5.13608	4.70658
SGOL1	0.0001128	0.000504	2.21188	2.11929	2.00622	2.13114	1.92352	4.58444	2.76026	2.55871	2.63199	4.12072	3.69197	5.03422	4.08986	4.58605
ARPP21	0.0001134	0.000506	5.70233	4.71532	5.42305	6.29573	6.2345	3.8184	5.25816	3.99387	4.02061	3.94879	3.16844	4.28679	3.53511	3.63779
CD22	0.0001145	0.000509	5.57021	4.6268	5.0282	6.07265	5.56345	5.70291	6.81508	7.45652	7.71722	3.99174	4.6502	5.20433	4.07829	4.11648
ST6GALNAC5	0.0001148	0.000509	6.28415	5.4035	6.87205	6.24273	6.29645	4.40679	5.47553	4.77424	4.12706	4.10547	4.98603	5.00968	4.52917	4.33253
FREM2	0.0001149	0.000509	3.54149	3.976	3.78007	3.52827	4.05108	4.24016	3.89616	4.2296	3.31478	4.70005	5.14486	5.01428	6.21887	6.12597
RACGAP1	0.0001156	0.000511	5.23215	5.58391	4.56697	4.99406	4.66869	6.81316	5.98242	5.4698	5.69432	6.95718	6.02189	7.20546	7.02373	6.65722
PDK4	0.0001164	0.000513	5.51066	5.1844	5.22751	6.61562	5.66884	6.15539	7.23856	8.50122	7.55979	3.91564	3.22066	5.86174	4.08542	3.70738
CKLF	0.0001167	0.000513	3.77982	5.5146	3.88076	4.51345	4.10658	5.68056	5.41512	5.77009	5.36937	5.58625	6.12583	6.38516	6.04359	5.9264
MCM5	0.0001171	0.000513	5.05875	6.348	4.90405	5.35088	5.03929	6.97151	6.30307	6.59099	6.31804	6.48497	6.58848	6.74825	6.80511	6.81409
SYNE2	0.0001171	0.000513	3.4215	4.05094	3.52297	3.59081	3.53196	5.00258	4.1279	4.02564	4.30559	5.75926	4.78334	6.4268	4.8382	6.50973
SULT4A1	0.0001175	0.000513	7.81248	6.5403	7.39866	7.93144	7.29618	4.07673	6.32137	4.96646	3.41563	3.92437	4.43089	6.12954	4.44906	4.04608
DIRAS2	0.0001176	0.000513	8.39371	7.05402	7.55166	8.37684	7.7518	5.58959	7.04138	5.68374	4.66133	4.52898	4.78369	6.52477	4.38542	5.52906
TUBA8	0.0001185	0.000515	6.37492	5.62	6.58226	6.77427	6.37828	4.83426	5.58683	4.75515	4.53571	4.72014	4.36474	5.68015	5.1092	4.44024
OBSL1	0.0001188	0.000515	6.19743	7.26652	6.44224	6.60429	6.49759	6.1946	6.70559	6.93459	6.65849	7.8665	7.21695	7.51619	8.10823	8.13399
SLC4A10	0.000119	0.000515	7.40235	6.51478	7.57447	8.06629	7.66027	4.84919	6.63389	4.77318	3.67601	4.62567	3.74986	5.91859	3.49652	3.49881
EPHB6	0.000119	0.000515	6.51383	5.66743	6.43752	6.75412	6.41134	4.82582	5.8528	4.96341	4.67227	4.9628	4.68266	5.60733	4.73633	4.42256
DOCK10	0.0001194	0.000515	7.29097	8.11717	6.41581	7.03614	6.80533	8.77515	8.45435	8.98986	8.96319	7.41542	7.24343	7.60782	8.1099	7.36471
FOLH1	0.0001218	0.000524	3.49639	2.88491	2.51474	3.08906	2.57728	3.44418	4.80304	5.52744	5.06844	2.15202	2.42146	3.39911	2.3696	2.08987
CREG2	0.000122	0.000524	7.62685	7.1616	7.77328	7.77986	7.39355	3.23643	6.63361	5.03437	3.31383	3.40483	4.11731	5.98416	4.00574	3.81881
KCNJ10	0.0001222	0.000524	8.28964	8.12516	7.75833	8.19853	8.41777	8.49808	8.90062	9.45308	9.65246	6.96419	6.47211	8.03448	7.88381	6.96271
SYNJ1	0.0001226	0.000524	7.45829	6.92325	7.04846	7.62922	7.10273	6.17974	6.56477	6.26748	6.08704	5.63545	6.06519	6.50833	6.60279	5.48743
FANCI	0.0001228	0.000524	2.87319	3.32485	2.62605	2.7527	2.67242	5.17501	3.27039	3.08715	3.25829	5.10962	4.3606	5.98298	5.18111	5.14395
MEGF10	0.0001231	0.000524	6.50114	6.45341	6.28225	6.42513	6.49329	7.25139	7.77869	7.81726	8.03348	6.01679	5.12535	6.69375	6.80255	5.6899
CACNA1E	0.0001236	0.000525	5.85837	5.56977	5.77334	5.89616	6.15721	5.28934	5.15374	4.46054	4.28386	5.2525	4.04463	4.46399	3.96107	4.00296
KCNAB1	0.0001239	0.000526	5.34775	4.54809	5.14514	5.38476	4.94889	3.80406	4.83288	4.48513	4.06146	3.61624	3.56216	4.37973	3.71676	3.27204
HIST1H4B	0.0001245	0.000527	5.73676	7.28228	6.946	6.7733	6.5225	7.77725	7.63295	7.24478	6.67068	8.80595	7.80657	9.55537	8.55025	9.78286
SNCA	0.0001274	0.000537	8.26178	7.51279	8.40712	8.88182	8.54749	7.08436	8.12153	7.79124	7.50169	4.49452	5.24457	7.26901	6.35663	4.49172
TSPYL5	0.0001275	0.000537	6.08257	5.14303	5.3552	6.03727	5.35742	4.39919	5.05889	5.65156	5.39885	3.47429	4.31366	4.60295	3.35935	3.74904
SYTL2	0.0001277	0.000537	5.52025	5.58401	6.00463	6.2303	6.33688	3.906	5.16497	4.9068	4.22161	3.85925	4.92537	4.90965	4.55451	4.17869
GART	0.0001279	0.000537	5.40264	6.49079	5.25232	5.75445	5.43302	7.25903	6.42573	6.3826	6.56644	7.02161	7.11225	7.81724	7.07652	6.94537
P2RX7	0.000129	0.00054	6.52102	5.95159	5.16382	6.45744	6.16715	8.58554	7.20406	7.88959	7.97325	6.83321	5.29886	5.73317	5.9447	5.3129
CXADR	0.000132	0.000552	3.97196	5.39106	4.53792	4.40974	4.31487	6.10344	5.00557	5.79587	5.28559	6.63275	6.8844	6.2168	6.09743	5.86938
SLC35A5	0.0001326	0.000553	6.70048	6.71269	6.32862	7.18945	6.53492	7.36341	7.96169	8.08678	7.95465	6.75109	6.80717	7.32316	6.53203	6.89113
UNC79	0.0001328	0.000553	5.70709	4.61431	5.38978	5.85683	5.85635	4.45191	4.58823	4.45437	4.36201	3.75181	3.62374	4.38417	4.529	3.15834
CAMK2A	0.0001335	0.000554	10.1669	8.77038	9.82193	10.2168	10.6903	4.68594	8.85174	6.84962	5.66169	4.70848	5.74575	7.83352	5.405	6.06835
KRT222	0.0001352	0.00056	4.92269	3.85357	5.07095	5.63609	4.63967	2.5868	4.09595	3.04643	2.79296	2.41526	2.53299	3.83756	2.67342	2.38578
KLHL2	0.0001364	0.000564	7.58848	7.53408	7.70951	7.93757	7.51664	7.17579	8.11985	7.93354	7.95194	6.08554	6.32791	7.46113	6.34836	6.13835
LRRC8D	0.0001368	0.000565	7.20954	7.30261	6.35938	7.00062	6.60509	8.36432	8.21949	8.70932	8.71979	7.79699	6.43984	7.82418	7.39598	7.10921
CYTH1	0.0001375	0.000566	6.91419	6.6857	6.36695	7.15884	6.71756	7.18827	7.49521	8.0227	8.29519	5.79827	6.66564	6.56993	6.08972	5.70951
CAMKK2	0.0001378	0.000566	7.20891	5.93055	6.70575	7.08808	6.9815	5.1905	6.04848	5.50173	5.1762	5.00474	5.29053	5.95014	5.72722	5.42605
WNK1	0.0001382	0.000567	8.08024	7.15188	7.90693	7.86386	8.11448	6.65161	6.74967	7.00689	5.99383	6.96865	6.32992	6.53423	6.98652	6.13451
CHGA	0.0001404	0.000575	6.01154	5.64197	6.45285	6.40271	5.83458	4.47792	5.35653	4.7659	4.41838	4.45756	4.54981	5.68585	4.3059	4.55185
KNTC1	0.0001412	0.000577	2.68242	2.99053	2.54125	2.79426	2.55512	3.8203	3.15343	2.89643	2.75238	3.86038	4.48113	5.95743	4.2811	4.43526
HIST1H1C	0.0001414	0.000577	6.20479	6.72214	6.58995	6.48125	5.86815	7.83283	7.90802	6.96504	7.1722	7.98274	7.2423	8.90036	8.03083	8.63093
RGS7	0.000143	0.000582	7.02798	5.95447	7.0193	7.44049	7.31134	4.89872	6.30756	5.24567	5.09967	5.21391	4.32471	5.76294	4.87591	3.97287
SNCB	0.0001445	0.000586	9.12818	8.67234	9.59172	9.97509	9.73843	6.46825	8.7384	7.54205	6.18382	6.876	6.90309	8.05174	6.92927	6.40826
HEY1	0.0001446	0.000586	5.92983	6.74536	5.49726	6.22275	5.9856	6.8177	7.47372	7.0208	7.50653	8.74419	7.89914	7.03017	8.81561	7.88145
SYP	0.0001451	0.000587	8.30583	6.77681	7.81644	8.08182	7.8508	5.17236	6.43798	5.70035	4.94592	5.03452	5.56379	5.92725	5.53585	3.11948
FAM111B	0.0001459	0.000589	2.48745	3.74017	2.56842	2.4872	2.29026	4.66279	3.96105	2.86241	3.50398	5.21969	5.62559	7.97587	5.10964	5.23025
SH3GL2	0.0001465	0.00059	7.99704	7.22724	8.23698	8.36249	7.54244	4.34892	7.0248	5.47393	4.19132	4.45782	5.17848	6.55601	5.01857	4.43472
ERI1	0.000148	0.000595	2.998	3.78578	3.10199	3.01325	2.95306	3.47084	3.7345	4.05048	3.67339	3.88431	4.09914	5.0695	4.87525	4.97783
GRIN1	0.0001483	0.000595	6.05528	4.66031	5.35046	5.7244	5.89079	4.28979	5.40298	4.01628	3.90245	3.57601	3.72427	4.26304	3.22217	3.70736
---	0.000149	0.000597	8.28994	9.48175	8.34037	8.06338	8.7508	10.9958	9.80124	11.014	10.7137	9.95149	9.36518	10.8151	9.69265	10.5148
CASC5	0.0001518	0.000607	2.68169	3.09151	2.74976	2.56868	2.7966	4.82705	3.1456	2.93663	2.96033	5.64328	4.03258	5.08376	4.86213	4.91756
DAAM2	0.0001548	0.000616	7.11231	5.93732	6.34948	6.88247	6.87976	6.69122	8.20587	8.32174	8.42693	5.19367	4.70298	6.71127	5.14487	4.6071
SYT13	0.0001548	0.000616	6.44253	5.30746	6.65801	7.0763	6.20236	5.26573	5.31996	3.9938	3.41744	4.2421	3.54785	4.89245	3.65347	3.56153
PIP4K2A	0.0001553	0.000617	9.33083	8.08409	8.57235	9.07264	8.79028	9.34842	9.9158	10.2675	10.6956	6.88955	6.95017	8.98573	7.63703	6.35391
GLIPR2	0.0001568	0.000622	5.0402	6.58315	4.80881	5.72579	5.02134	6.80853	6.83223	7.35065	7.84887	6.55649	7.13682	7.34068	7.12657	6.88598
RNF122	0.0001571	0.000622	3.38088	3.73343	3.10683	3.73805	3.72309	5.72436	4.52761	4.88895	4.53847	5.86123	4.84262	6.10131	4.84682	4.88087
ZMAT4	0.0001593	0.000629	5.30911	3.96544	5.13692	5.43308	5.26822	3.36106	4.12049	3.33111	3.37866	3.30848	3.13335	4.05645	3.59657	4.05309
ANTXR2	0.0001611	0.000635	3.5899	5.15794	3.91846	4.13663	3.63432	4.9667	5.1594	4.97636	4.75094	5.48606	6.5069	5.80471	5.33686	6.02204
PAQR6	0.0001631	0.000642	9.14705	7.42105	8.04339	8.64764	8.94806	8.77372	9.59694	10.148	10.2003	5.99792	6.08315	8.09359	6.13855	7.59333
CERS2	0.0001643	0.000645	7.68121	8.18573	6.87687	7.57881	7.35045	8.67772	8.95072	9.80235	9.69687	7.37278	7.97823	8.53811	8.27063	7.88555
HILPDA	0.000165	0.000646	3.86344	4.77425	4.13428	4.29102	4.12199	4.40658	4.73246	4.47759	4.49859	6.53581	7.48957	6.34326	4.82706	6.40448
ELMOD1	0.0001655	0.000647	7.73847	7.59817	7.5012	8.01294	7.38422	4.09521	6.34928	4.90353	4.3434	5.82832	6.63538	6.03689	7.6103	5.20332
HIST1H1B	0.0001662	0.000647	3.2708	4.90726	2.23458	3.49299	3.27729	6.24552	5.02266	4.24489	4.07299	6.60947	5.99026	7.91491	5.68466	7.38772
SLITRK1	0.0001664	0.000647	7.94403	6.32546	7.1344	7.43381	7.3881	6.84862	6.8818	6.91952	6.87599	5.46782	3.87855	6.12096	5.79217	4.69234
UGDH	0.0001665	0.000647	4.46452	5.18951	4.28618	4.75607	4.86421	6.88976	5.55524	5.63618	5.31149	6.06475	6.40931	6.43376	6.4656	6.14367
ETV1	0.0001679	0.000651	5.94413	6.54507	5.79047	5.90932	6.23584	7.2619	6.96941	6.2464	7.06516	8.23725	7.25234	7.12675	8.31578	8.73359
SEPT10	0.0001688	0.000653	4.05947	4.05825	3.25734	4.4088	4.06742	5.01668	5.43036	6.09673	6.40896	5.19074	4.23809	4.75153	4.78812	4.98179
SELENBP1	0.0001689	0.000653	6.11088	6.41629	6.36362	6.15939	6.64745	5.74114	6.21787	7.31494	6.84133	4.65254	5.17199	5.66929	4.80771	5.18133
HTR2A	0.0001696	0.000654	6.39464	5.46168	6.08002	6.71767	6.07127	3.06001	4.80337	3.97967	3.50983	2.95142	3.11203	5.37552	4.28227	2.68584
SLC6A15	0.0001726	0.000665	6.14602	4.34289	5.62894	6.08301	5.23078	3.84368	4.86013	3.45877	3.68361	2.66004	2.5023	4.52626	2.64466	2.49808
SLCO3A1	0.0001744	0.00067	6.54809	6.45188	5.88453	6.44314	6.1852	6.92565	7.52477	7.77189	7.9918	4.53992	5.85372	6.38023	6.14853	5.29242
AHR	0.0001756	0.000673	5.06063	6.66322	5.05858	5.73292	5.42833	7.1293	6.73391	7.51068	7.0664	7.3217	7.14779	6.66497	8.05143	7.32278
CHGB	0.0001766	0.000676	7.07743	6.21083	6.98104	7.07502	6.40953	4.61361	5.67617	4.20631	4.57752	5.64005	4.09534	5.77522	3.9777	3.95908
MAL2	0.0001774	0.000678	8.16371	6.62795	7.48267	8.33287	8.11513	3.58813	6.9466	5.69188	4.04013	3.58832	3.99875	6.05296	3.35307	3.55606
CDK1	0.0001787	0.000681	2.12208	2.36236	1.99459	1.94056	1.98292	4.3869	2.45618	2.34711	2.2104	5.61693	4.21605	5.45696	4.00813	3.90798
C7orf41	0.000179	0.000681	9.94799	8.71123	9.15517	9.78794	9.77125	9.46897	10.5609	10.5065	10.5136	7.78817	6.37744	9.23304	7.81764	7.48693
RAB40B	0.0001807	0.000686	6.8524	6.58048	6.11313	6.93394	6.39885	6.80774	7.13145	7.50346	7.35881	4.25902	5.18892	6.25837	5.98588	4.72307
CAMTA1	0.0001815	0.000688	8.44579	7.45037	8.21127	8.5381	8.34415	7.29701	7.80093	7.66324	7.39325	7.13834	6.02551	7.3625	6.65938	6.87267
KIAA1324L	0.0001837	0.000694	5.65498	4.71631	5.13297	5.76517	5.42188	5.82253	6.79765	7.11581	7.49292	4.05935	3.78331	5.50128	4.88865	3.37607
ASPM	0.000184	0.000694	2.12261	2.43131	2.14554	1.92579	1.95796	4.84844	2.68027	2.2318	2.17966	5.47241	3.75029	5.93771	5.40327	4.48282
CBLN2	0.000184	0.000694	6.23935	5.34069	5.52534	6.97939	5.83034	4.48743	5.61404	4.4298	4.21656	4.31202	4.20451	4.7147	4.00084	4.32243
EDNRA	0.0001848	0.000695	3.94537	6.31129	4.24979	4.44096	4.18578	6.55166	5.82843	6.51054	5.38679	6.2326	7.52967	7.50746	7.36386	6.95742
SLC7A14	0.0001851	0.000695	6.08592	6.90481	6.27614	6.48147	6.25713	6.06314	7.06111	7.64578	6.39949	4.10152	3.96904	6.20086	3.97203	3.16749
ARFIP1	0.0001866	0.0007	4.52457	5.71476	4.48747	5.39279	4.47618	5.99515	6.23978	6.67148	5.95495	6.08472	6.19596	6.57608	6.2642	5.93148
GNAO1	0.0001872	0.000701	10.3713	9.68129	10.0813	10.5098	10.3772	9.35132	10.0143	9.89922	10.2691	8.94872	7.26504	9.36353	8.61568	7.86308
C7orf49	0.0001882	0.000703	4.34294	5.6168	4.18384	4.69888	4.47131	5.5599	5.77973	6.07745	5.86007	5.44414	6.34953	6.24036	6.01316	6.48367
FMNL2	0.000189	0.000705	7.81985	7.27217	7.40816	7.89984	8.01392	8.44225	8.70617	9.15757	9.14697	6.79332	6.79662	8.17356	7.50888	7.30764
STXBP6	0.0001905	0.000707	7.33921	5.93013	6.98802	7.26938	7.02691	6.16994	6.8921	7.20737	7.23847	5.32423	4.8509	6.10838	5.44738	4.81368
SLC22A15	0.0001908	0.000707	4.35657	3.92505	4.04164	4.56784	4.4218	4.57789	4.90509	5.69447	5.9766	3.4291	3.40582	4.36678	3.54271	3.21939
PNMA2	0.0001912	0.000707	8.70873	7.98856	8.5897	9.184	8.60176	7.13193	7.76672	6.82239	6.30943	7.47827	6.61801	7.77269	7.03208	7.8146
FAM107B	0.0001914	0.000707	7.05097	6.30775	6.11783	7.0232	6.46666	7.51251	7.9302	8.23022	8.56562	6.31495	5.76887	6.93986	6.92938	5.67159
NRIP3	0.0001915	0.000707	6.44759	5.68607	6.12332	6.87865	6.21498	5.03334	5.46735	4.56683	3.96658	4.78617	4.84472	5.53864	5.11928	4.45144
GLT1D1	0.0001919	0.000708	6.94412	5.67451	6.78762	6.9957	6.65611	4.76333	5.88542	4.75488	4.69283	5.00196	4.54631	5.1961	5.64523	4.10826
ELOVL1	0.0001931	0.000711	7.29034	7.48511	5.90762	7.29998	6.84915	8.62817	9.0622	9.66802	9.93868	5.33807	7.16208	8.08634	6.76806	6.63
GGH	0.0001951	0.000717	4.06399	4.08657	3.81119	4.30234	3.59447	4.99058	4.2358	3.40901	3.7593	5.76805	5.10622	5.94634	6.17005	4.95505
IGFBP2	0.0001958	0.000718	6.06557	7.97119	6.32482	5.63546	5.49999	7.82447	6.66262	6.51616	7.21461	9.26245	9.45558	7.67663	9.67794	9.36647
CAMK2B	0.0001963	0.000718	8.44832	7.5807	8.48727	8.57839	8.4027	5.45739	7.7047	6.73488	6.42134	6.0434	6.50931	6.99489	6.98389	6.07406
ITGB1	0.0002044	0.000747	6.65312	7.65594	6.16939	6.74128	6.21225	8.13206	7.66452	7.82989	7.65401	8.10407	8.36342	8.29748	8.94833	7.69188
RAB6B	0.0002073	0.000756	8.59065	7.72235	8.28003	8.46823	8.29598	6.38158	7.71603	7.05132	6.15727	7.13743	5.89515	7.23976	5.96905	6.657
RYR2	0.000209	0.000761	6.3742	5.31815	6.33242	6.64035	6.5533	3.26698	5.35933	4.80377	3.99611	3.05377	3.28369	5.3917	3.3008	2.98961
RRM2	0.0002115	0.000768	2.74169	5.85864	2.61443	2.57051	3.02653	7.13819	5.9581	5.48211	4.28526	6.97104	6.62419	8.77379	6.58135	7.61547
RASGRP3	0.0002126	0.000771	5.58069	5.30814	4.47159	5.42203	5.2041	6.98999	7.26028	8.07672	8.43248	3.79214	5.15738	6.89132	4.80907	4.98536
UNC80	0.0002152	0.000778	7.5683	6.62823	7.54313	7.70106	7.97561	6.30505	6.57402	5.97713	5.63712	6.54773	5.39202	6.4919	6.07416	5.46649
COL4A2	0.0002154	0.000778	5.40568	6.91258	5.54114	5.36877	5.43939	6.56769	6.65335	5.8222	5.68792	6.66921	7.48813	8.02542	8.11242	8.08032
JAG1	0.0002164	0.000779	4.93488	5.78593	4.88274	4.90363	4.51495	7.55907	5.96858	5.49607	5.37594	8.18422	7.43133	6.74962	7.23753	7.26187
NAPB	0.0002169	0.000779	9.52155	8.56653	9.16406	9.62357	9.00484	4.96677	8.24792	6.38721	5.35976	4.84687	5.74053	7.97595	5.48618	4.64317
FBXO5	0.000217	0.000779	3.20971	3.25703	3.13022	2.90165	2.89428	5.11631	3.60686	3.4016	3.1763	5.28745	4.21633	6.04421	5.04273	5.23531
ALDH2	0.0002173	0.000779	8.25966	7.82211	7.93931	8.25867	8.29754	6.97061	8.11682	8.15318	7.81301	5.56075	6.35088	7.14513	7.23265	6.35409
NGEF	0.0002175	0.000779	7.11618	6.05189	7.02085	7.11305	6.70521	4.83245	6.21387	5.36204	5.04831	4.90664	5.54319	5.45497	4.63587	5.85971
SLC17A6	0.0002179	0.000779	5.63781	3.37275	5.3518	4.80608	4.92406	2.74513	3.36872	3.01481	2.85699	2.73004	2.90041	3.8413	2.72973	3.0942
ADAM17	0.0002191	0.000782	5.0125	6.07295	4.4658	5.30705	5.01132	6.25999	6.22894	6.4574	5.78981	6.55871	6.69108	6.60188	6.14947	6.72472
STXBP5	0.0002205	0.000785	6.1559	5.54042	5.96234	6.7749	6.46386	4.71173	5.7874	5.09003	4.54963	4.66316	4.25328	5.39072	4.44401	3.88141
PLK1	0.0002218	0.000789	4.19848	4.31011	4.18551	4.12899	4.20122	7.47426	5.09693	4.5221	4.55385	7.11681	6.2397	6.98865	7.14046	6.8195
SLC17A7	0.0002228	0.000791	9.90607	9.49281	9.65263	10.0241	9.76394	4.93887	8.51198	7.37306	5.02313	4.36234	6.50383	8.07535	5.72795	5.09512
CD276	0.0002231	0.000791	5.23361	6.8545	5.28112	5.63489	5.6279	6.57502	6.19957	6.27432	6.30052	7.5881	7.42622	6.69525	7.56702	7.29283
NRGN	0.0002242	0.000793	9.47439	8.32615	8.98141	9.72756	9.33983	5.62796	8.49538	7.09318	6.52848	5.96488	6.50049	7.65649	7.36428	6.34378
MAP7	0.0002245	0.000793	6.85142	6.17421	6.44712	6.89901	6.82533	6.7293	7.83143	8.14345	8.42413	4.13046	4.40412	6.61948	4.87896	5.84817
CHST1	0.0002271	0.0008	5.5487	6.23298	6.17535	6.7995	6.54305	4.31087	5.52022	5.02579	4.11764	4.4046	4.98355	5.25014	5.28486	4.22582
KIF5A	0.0002276	0.000801	11.9877	9.85897	11.3121	11.9524	12.0734	8.2378	10.7466	8.90648	8.08454	7.6647	7.30312	9.77015	8.51674	7.30509
DOK6	0.0002288	0.000802	6.85445	5.83898	6.00519	6.92208	6.93022	5.32643	5.43839	4.8591	4.20634	5.75749	4.19597	5.12463	4.53037	4.48095
NMNAT2	0.0002291	0.000802	8.6205	7.94681	8.58363	8.79401	8.62826	6.5235	7.83824	6.5675	6.10629	6.03884	5.97102	7.3704	7.08622	4.96341
LBH	0.0002292	0.000802	5.12111	5.18532	5.00421	4.68188	4.46365	6.53355	5.47959	5.23445	5.2127	6.65654	6.04312	6.13206	6.82534	6.48064
PCLO	0.0002297	0.000803	6.37348	5.60868	6.31093	6.90479	6.62754	3.15783	5.10702	4.21758	3.30623	2.94424	3.54688	5.67667	2.5619	2.61231
BSCL2	0.0002306	0.000804	8.1046	8.36663	8.08715	8.22646	7.74696	6.43219	7.20689	7.22981	7.35849	6.37235	7.08257	7.45266	7.13588	6.02771
LOC100506948	0.0002317	0.000807	6.48484	5.5228	6.51419	7.44145	6.52786	3.90894	4.96692	4.30573	2.87749	5.52987	4.29239	4.64681	3.68987	3.19391
WIPF1	0.0002329	0.000809	6.55506	7.38292	5.34788	6.4572	5.9672	8.2592	7.75024	8.68054	8.48646	7.51747	7.33499	7.21927	8.22278	7.37576
CKS2	0.0002334	0.00081	4.71615	6.54639	4.31197	5.1028	4.7126	8.01167	6.05009	5.33665	4.93208	8.16825	7.57087	9.24868	8.05089	8.04195
CBFB	0.0002353	0.000815	5.96483	6.97019	5.72541	6.30278	5.91927	7.20915	6.99887	7.26431	7.17296	7.47031	6.91574	7.46006	8.121	7.35483
---	0.0002376	0.000822	4.64775	2.90211	3.57846	4.47347	5.33321	2.25351	2.86261	2.28062	2.41282	2.6909	2.34268	2.37567	2.2098	2.57208
MORC4	0.0002395	0.000827	3.07217	4.95263	3.1188	4.23366	3.54566	5.53138	5.35019	5.37692	5.66651	5.21726	6.04757	5.24734	5.38384	5.08058
CLEC5A	0.0002419	0.000832	2.78927	2.69881	3.23689	2.60789	2.46287	2.65078	3.81438	3.75201	2.60384	4.52529	7.27218	4.82931	4.75627	5.28393
SLC31A2	0.000242	0.000832	7.32928	6.13228	5.23124	7.10741	6.34101	7.91165	8.83022	9.24472	8.74971	4.38598	5.59738	7.26509	5.91056	4.47458
SLC5A11	0.0002435	0.000836	5.63594	4.79511	3.99391	5.01629	4.53159	6.19895	6.51355	7.45292	8.3126	3.38313	3.59747	6.00778	3.66039	3.74516
RPS15A	0.0002469	0.000846	5.55192	6.3686	5.65792	5.99862	5.62588	7.84256	7.05252	7.12024	6.77873	7.2887	7.40454	8.88388	7.92692	6.90972
C10orf90	0.0002485	0.00085	4.82582	4.72979	4.846	5.23293	4.59973	6.16254	6.17092	6.96762	7.26019	3.12566	4.9519	5.5919	3.5976	3.84869
FBXW7	0.000249	0.000851	8.25877	7.16279	8.17256	8.59849	8.40248	5.75997	7.42371	6.45653	5.45305	6.44199	5.65499	7.14445	6.17875	6.01769
CDKL2	0.0002495	0.000851	5.66789	4.96607	5.29729	5.98873	5.47718	4.43921	5.73995	5.77756	5.53875	3.58515	3.34505	5.02488	3.57533	3.68238
SSBP3	0.0002504	0.000853	4.7036	3.97535	4.59086	5.01316	5.71459	3.53867	3.89138	4.25728	3.76374	3.26692	2.54193	3.95157	3.12091	2.80087
IMPDH2	0.0002518	0.000855	5.87851	6.93135	5.80912	6.06914	6.20435	7.14571	6.97671	7.36192	7.33347	7.4995	7.78763	9.05725	7.52133	7.42391
FN1	0.000252	0.000855	5.76222	8.79432	6.06103	6.88174	6.28925	9.10573	9.04229	7.98132	8.13892	8.42847	9.97427	10.5027	10.248	9.88568
GNG3	0.0002528	0.000856	9.47578	8.77874	9.20053	9.61614	9.12467	5.13578	8.30658	7.29223	7.29082	5.59618	6.10143	7.9959	6.02519	4.80195
ADRBK2	0.0002542	0.000857	7.08459	6.28192	6.97146	7.18523	6.71995	5.71361	6.13977	6.057	5.44083	6.19169	5.32282	5.90583	5.17546	4.80241
GPR37	0.0002543	0.000857	7.62852	6.42487	5.78999	6.79469	6.46851	7.32926	8.66355	8.67475	9.21541	4.69837	5.73591	7.18068	4.83828	4.50045
ENC1	0.0002544	0.000857	9.23538	8.90148	9.39589	9.23537	9.33986	5.89313	8.25713	6.62288	4.88124	6.51668	6.93003	8.25969	7.25737	7.97614
FAM134B	0.0002549	0.000858	6.80647	7.02	6.42035	6.99951	6.50332	6.95713	7.70807	7.95994	7.96421	5.76899	6.35414	6.79554	6.44627	6.51134
C22orf24	0.0002558	0.000859	3.57916	3.82002	3.82128	4.66629	4.49749	2.82861	3.37018	2.70729	2.30875	2.82461	3.12385	2.5941	3.38293	3.27283
CALD1	0.0002596	0.000871	5.36496	6.66623	5.5244	5.72794	5.8368	6.49171	6.88657	6.52412	6.60651	6.47674	8.03786	7.44972	7.9996	7.63987
SCAMP5	0.0002607	0.000873	8.66743	8.01321	8.05698	8.50606	8.23396	7.60642	7.63834	7.44323	6.95239	7.18542	5.8372	7.23636	7.51842	6.4421
GNG12	0.0002612	0.000873	4.831	6.0263	4.86538	5.41523	5.3936	7.53392	5.85975	6.94396	6.6447	7.70325	7.19539	6.51221	6.90632	7.82681
PRMT8	0.0002629	0.000877	4.655	3.40567	4.66556	4.9842	4.14375	2.37355	3.70892	2.64065	2.43479	2.53287	2.5421	3.54466	2.94959	2.59491
SV2B	0.0002654	0.000884	9.18426	7.61738	8.65899	8.96783	8.3695	3.82623	7.68376	6.14648	5.5679	3.65048	4.73265	7.12517	3.95321	3.94148
RAI14	0.0002657	0.000884	4.41664	5.25454	4.25743	4.57982	4.70428	5.971	5.89038	6.51111	5.98773	5.14056	6.04355	6.50666	6.45724	5.50344
CHRM1	0.0002662	0.000884	5.49923	4.64309	6.20609	6.35658	5.22957	3.8628	4.60939	4.19374	3.70535	3.8424	3.87535	4.79035	4.06098	3.74318
FNDC3B	0.0002677	0.000886	4.7537	6.41076	4.9042	5.10395	5.04066	6.42652	5.74956	6.08848	6.09226	7.12779	7.82235	6.73499	6.7421	6.71284
SYT4	0.0002677	0.000886	8.59936	7.3505	7.89358	8.88351	7.70259	4.51753	7.32881	5.14501	3.46334	4.51203	4.43386	6.65248	4.01598	3.89062
SYNPR	0.0002689	0.000888	7.27799	5.99573	7.41862	8.11836	6.9946	3.2863	6.58576	4.99131	3.77137	3.2331	3.63908	5.54567	3.94063	3.48591
CEP55	0.0002701	0.000891	2.01384	2.65027	2.33159	2.33782	2.15917	3.93673	2.51941	2.57472	2.55701	4.67359	3.9582	4.48783	3.83236	3.3087
CENPI	0.0002708	0.000891	2.50595	2.59336	2.37883	2.2332	2.23771	3.75135	2.62694	2.8809	2.64633	3.87209	3.71948	4.88308	4.25037	3.25411
TP53INP1	0.0002711	0.000891	4.29963	5.76637	4.29678	4.89016	4.34286	6.58361	5.95281	6.51435	6.12623	5.71146	5.23266	6.05856	5.6675	6.0817
ATL1	0.0002715	0.000891	7.65604	6.57935	7.18209	7.95541	7.28836	6.26942	7.05768	7.05853	7.09591	5.63764	4.60795	6.62258	5.75109	5.27665
PPFIBP2	0.0002727	0.000894	5.08446	5.04145	4.77108	5.01128	4.73442	6.31934	5.83655	6.33459	6.36998	6.01663	5.11067	5.35248	5.46801	4.70436
ETS1	0.0002763	0.000903	4.40416	5.81596	4.12864	4.36153	4.41842	6.53481	5.48819	5.21614	4.7558	6.5305	6.31787	6.60473	6.78868	6.47328
SH3PXD2A	0.0002765	0.000903	6.74724	5.76705	6.13757	6.80441	6.85114	6.26924	7.1323	7.65701	7.38819	4.51459	5.28365	6.008	5.4581	5.26378
DNAJC6	0.0002786	0.000907	8.67283	7.90229	8.35595	8.74122	8.509	8.06635	8.72176	8.89327	8.91848	6.4775	5.46978	8.04128	6.36327	4.52397
RIMS1	0.000279	0.000907	6.73257	5.32944	6.24172	6.70908	6.98577	5.2725	5.68025	4.98892	4.70298	5.3155	3.91019	4.87071	4.76179	3.91627
SEPT8	0.0002794	0.000907	9.01256	8.62752	8.53892	8.80566	8.64439	9.33538	9.79313	10.0259	10.2072	8.75843	7.5895	8.90878	7.87039	8.80105
ARRDC3	0.0002801	0.000907	6.07013	7.60094	5.78337	7.40028	6.52831	7.78725	7.94424	8.17043	8.13768	8.47904	8.51698	8.11522	9.14109	8.08704
PLCL1	0.0002801	0.000907	6.00912	5.06222	5.55338	6.11893	5.9894	6.36108	7.04057	7.38458	7.53402	4.91386	3.37805	5.85378	5.12602	3.76511
KIF20A	0.0002812	0.000909	3.07769	3.93649	2.99595	2.98182	3.03846	5.47321	3.79959	3.44066	3.33036	5.23651	5.0172	6.64204	5.27444	5.28109
CCNB2	0.0002837	0.000916	2.09297	2.35821	2.38483	2.37508	2.5507	4.12588	2.76484	2.52893	2.42221	4.71149	3.61402	6.61561	4.48653	4.78569
PTK2B	0.0002893	0.000933	6.63213	6.25531	7.06526	7.12557	6.76168	5.11916	6.5956	5.53855	5.38826	4.86247	5.67884	5.77944	4.99083	5.42418
SYN2	0.0002916	0.000937	8.29777	8.48157	8.72711	8.89121	8.91048	4.81842	7.73029	6.48502	4.5267	5.28645	5.92246	7.34518	5.26342	4.14576
HECW1	0.0002917	0.000937	6.70969	5.05113	6.38168	6.70656	6.75455	4.94072	5.48998	4.64332	4.5061	4.15817	3.69809	4.95193	5.19821	4.32489
---	0.0002925	0.000938	8.79799	7.77071	8.40852	8.69942	8.34931	5.98315	8.07018	7.16988	7.17399	6.36784	5.13976	7.03669	6.78083	5.07219
COL4A1	0.0002936	0.000939	4.86985	7.03463	4.84734	4.75332	4.88197	6.67449	6.85088	5.55932	5.29924	6.70494	7.82295	8.43907	8.55025	8.38853
KIF15	0.0002936	0.000939	2.40317	2.50834	2.24686	2.35125	2.25155	3.89286	2.93801	2.72627	2.86255	3.85041	3.79623	6.2417	4.05583	4.92651
RFC3	0.000297	0.000947	4.01211	3.85715	3.80882	4.1417	3.44828	5.0946	4.27803	4.32924	4.12625	5.46844	4.36903	5.59642	5.35243	5.33097
MKI67	0.0002971	0.000947	3.29028	4.57053	3.48123	3.14098	3.11514	8.00464	4.40972	4.35666	4.56416	7.95507	6.65583	7.64519	6.62131	6.5571
CLCA4	0.0003032	0.000965	2.99006	2.32996	2.75999	3.06698	2.67524	3.24969	4.64234	5.27597	5.23612	1.95178	2.09373	3.62989	1.90701	1.89058
GBE1	0.0003038	0.000965	4.58225	5.44419	4.17319	4.7489	4.19225	5.344	5.43073	5.66567	5.58894	6.34967	7.73272	6.26009	6.04481	6.02367
SECISBP2L	0.0003059	0.000971	8.6258	7.79933	7.76426	8.43468	8.14078	8.70389	8.97361	9.44611	9.65716	7.73994	6.77991	8.0503	8.12841	7.48979
GALNT1	0.0003066	0.000971	4.86485	5.79166	4.3651	5.38781	4.48241	6.52245	6.01796	6.55248	5.9323	5.99921	6.14131	6.69495	6.09015	6.25916
DYNLT1	0.0003074	0.000972	5.38841	7.01837	4.6948	5.89513	5.56373	7.25502	7.2057	7.45301	6.76404	8.02815	6.77118	7.67523	7.63035	8.08962
SLC12A2	0.0003078	0.000972	7.0929	6.44438	6.40206	7.0623	6.96962	7.71222	8.48301	8.49315	8.25873	5.91913	5.79447	7.67898	6.7105	6.03198
C5orf4	0.0003089	0.000973	7.68827	7.02116	7.04137	7.60836	7.68689	7.79061	8.78824	9.15909	9.77583	6.4224	6.39004	7.60656	7.39283	6.6863
NOTCH1	0.0003092	0.000973	5.3384	6.08979	5.12245	5.45374	5.24936	6.77003	6.70111	6.25194	6.60801	6.88762	6.5528	6.22836	6.90417	7.80759
HHATL	0.0003134	0.000983	6.94109	5.93047	6.62568	6.70605	6.31992	6.96804	7.50482	7.19395	8.6505	4.2905	4.10671	6.86694	4.55443	4.45913
SEMA6A	0.0003138	0.000983	6.64868	6.20182	5.72568	6.43761	6.49821	8.18498	8.05047	8.43674	8.87996	8.42633	6.4332	7.03587	6.77343	7.97383
TUBB	0.0003138	0.000983	6.00683	7.83433	5.86655	6.36966	5.69691	8.03659	7.10796	7.05783	6.59952	8.63262	8.80482	10.1538	8.74563	7.89497
CDH2	0.0003175	0.000993	7.1806	7.3968	7.29315	7.69593	7.15348	8.05596	7.46486	7.22129	7.58453	7.70149	8.5812	8.81298	8.84095	8.77997
MUM1L1	0.0003186	0.000995	4.48819	3.48504	4.28963	5.06977	3.71604	3.37099	3.50123	2.85684	3.03213	3.26417	2.709	3.03522	2.69744	2.6184
MYRIP	0.0003209	0.001	5.32104	5.03788	5.82865	6.02227	5.91568	4.10063	5.399	4.53908	4.68432	3.73267	4.34932	4.70709	4.35055	3.53351
STXBP1	0.0003217	0.001	9.97314	9.16354	9.66921	10.1585	9.7533	7.65394	8.9311	7.85081	7.41492	7.28601	6.88581	8.70153	8.72155	6.60836
ODC1	0.0003233	0.00101	6.55468	8.11954	6.05356	6.97692	6.41153	8.73258	8.05485	7.48	7.75124	9.04373	8.50697	9.86573	8.27434	9.24666
CABLES1	0.0003303	0.00103	6.27349	4.97943	7.0053	6.85532	6.84807	4.05078	5.62083	4.60414	4.45787	4.13782	4.1834	5.2893	3.77756	3.86357
USP54	0.000331	0.00103	7.39425	6.36362	6.62129	6.93515	6.71628	7.79797	7.87336	8.23352	8.69637	5.97909	4.9814	6.76321	7.1265	5.56607
NIPAL3	0.0003316	0.00103	7.11541	6.39762	6.43453	6.8815	6.6171	7.34043	8.15706	8.33562	8.27051	5.51099	5.30502	6.53015	6.8611	4.32783
CAMK1D	0.000332	0.00103	8.02377	7.41488	8.21304	8.2346	8.15228	6.7383	7.26527	6.63715	6.57201	6.44113	6.68177	7.23315	7.46791	5.97009
SPC25	0.0003333	0.00103	2.03276	1.73422	2.04254	1.87322	1.56065	2.96121	2.031	2.06033	2.0644	4.42089	2.33687	4.26895	3.4409	3.77462
HIP1	0.0003349	0.00103	6.09831	6.39324	5.44135	5.90764	5.73389	7.25267	7.25129	7.6852	7.89408	6.73475	6.58003	6.52122	7.24118	8.06263
CAMK1G	0.0003349	0.00103	6.42132	5.31593	6.49911	6.67633	6.33521	3.80866	5.73963	4.36625	4.32685	4.13523	3.87085	5.44904	3.99875	3.38413
STEAP2	0.0003352	0.00103	5.79912	5.43393	5.81978	6.60689	6.11424	3.81856	5.32652	4.59386	4.3674	4.07737	4.82967	4.74372	4.49839	3.21041
LRRC8B	0.0003366	0.00103	7.1293	6.39804	6.82535	7.40271	7.31123	6.90397	7.13223	7.6614	7.66049	5.83659	5.49617	6.81678	5.93419	5.77425
MAPK10	0.0003366	0.00103	9.32868	8.76127	9.17436	9.75259	9.60552	8.093	9.0171	8.6169	8.55778	8.45444	7.72629	8.5026	8.2041	7.47928
GABARAPL1	0.0003367	0.00103	8.9156	8.25206	8.30455	9.08089	8.34812	7.5246	8.2872	7.57135	7.02875	6.66243	6.34582	7.62151	7.78543	6.45279
TPD52L1	0.0003375	0.00103	6.75149	7.38194	7.73429	7.78892	7.69492	6.71415	7.42805	7.40977	7.0397	3.35653	6.05567	6.5279	4.77671	4.05443
HSPA2	0.0003381	0.00103	8.77512	7.48967	7.84527	8.28249	8.01796	8.6341	9.43074	10.3003	10.7891	5.36591	6.45226	8.40267	5.86168	7.28433
FDXACB1	0.0003405	0.00103	9.19138	8.64245	8.12478	9.47276	8.83369	10.7141	10.317	10.678	11.4998	10.272	8.68582	9.42392	9.44533	8.67684
---	0.0003405	0.00103	4.79087	5.66765	4.33978	5.50551	4.79929	6.3675	6.16666	6.2121	6.24416	6.17559	6.5545	6.6773	6.70798	5.62809
MAP2K4	0.0003409	0.00103	8.23675	6.94539	7.78014	8.02383	7.60457	7.1382	7.21254	7.19662	6.7122	6.45481	5.74208	7.02435	6.56145	5.96739
HJURP	0.000341	0.00103	3.41351	3.7909	3.77924	3.5471	3.78731	5.58693	4.16887	3.91105	3.78973	5.55253	4.91186	6.00988	5.18903	5.28565
GABRB3	0.0003414	0.00103	8.03363	7.63343	8.11059	8.5354	7.85132	7.03015	7.29459	6.49688	6.27875	7.19821	6.09619	6.562	7.10506	5.54948
MAN2A1	0.0003417	0.00103	6.08844	5.99716	5.91785	6.3405	6.42868	6.82776	7.2324	8.06446	7.96338	4.34094	5.90448	6.57293	5.20616	4.79857
---	0.0003436	0.00104	11.6565	8.93787	10.768	11.3347	11.6501	7.53125	9.99789	8.12418	6.71978	6.84313	6.60346	9.0306	7.63505	6.1909
UACA	0.0003438	0.00104	4.52433	5.52191	4.55675	4.42157	4.39102	5.87497	6.0941	5.48151	5.53429	5.34446	6.05045	7.01284	6.8366	6.44185
NPC1	0.0003447	0.00104	6.73666	6.3377	5.62582	6.43736	6.02119	7.42187	7.69323	8.21877	8.73497	5.60328	6.88644	6.87258	6.75269	5.71908
---	0.0003469	0.00104	8.59014	8.0409	8.53844	8.9503	8.65844	4.82339	7.68471	6.67149	5.09227	4.66476	5.07752	6.96493	6.91737	4.7627
TBR1	0.0003482	0.00104	6.85007	5.98571	6.98426	7.21589	7.18182	4.41559	6.45721	5.30341	4.78722	4.79673	4.82701	5.875	4.62955	5.25387
FGF13	0.0003507	0.00105	6.64377	6.1417	6.82517	6.22433	6.9763	5.36714	6.15259	5.02904	4.56835	5.68418	5.30465	5.38495	5.63806	5.51387
SLC16A1	0.0003511	0.00105	6.26895	7.17503	6.29747	6.88998	6.34663	7.13244	7.9767	7.50037	7.7021	8.06246	8.56266	8.65951	7.18012	8.46977
BUB1B	0.0003523	0.00105	2.57048	2.85246	2.54583	2.44638	2.6369	4.50044	3.11795	2.86052	2.68095	4.68713	3.90992	6.28919	4.668	4.48578
PRNP	0.0003554	0.00106	10.8231	10.4797	10.3267	11.1064	10.6622	9.85837	10.5879	10.5956	10.573	8.80028	9.27762	9.89824	10.1598	9.07731
CACNA1A	0.000362	0.00108	6.66241	5.93677	6.50904	6.75025	6.61013	4.90841	5.67244	5.58138	5.30849	5.12348	5.61668	5.36474	6.18843	4.91698
ENHO	0.0003626	0.00108	5.69701	4.57493	6.12717	5.71288	6.15937	4.07528	5.10068	4.67606	5.22108	4.10738	3.88058	4.12184	4.07868	4.41255
SLC24A2	0.0003633	0.00108	9.365	8.19931	8.51015	8.91703	8.54038	8.4342	9.21693	9.62388	10.034	3.86732	6.61276	8.3373	5.61546	5.92611
LGR5	0.0003633	0.00108	4.10303	3.47903	3.17957	3.92304	3.94521	5.83884	5.03494	7.40404	7.98109	3.0385	2.68643	4.33726	5.08737	3.35422
PARP4	0.000367	0.00109	5.58153	6.85573	5.33914	6.12719	5.59904	7.19745	6.82403	7.58412	7.59449	6.74668	7.00067	7.04952	6.8563	6.77245
SLC9A9	0.0003735	0.0011	5.23225	6.76821	4.78216	5.89145	5.34617	6.99004	6.97848	7.74077	7.34618	5.64629	5.83718	5.94006	5.0737	4.70727
D4S234E	0.0003785	0.00112	6.19811	5.48571	6.19795	6.63225	6.03562	4.53494	5.43493	4.57191	4.19511	4.83145	4.30263	5.82326	4.47297	4.74898
CMTM6	0.0003794	0.00112	4.4205	6.23578	4.428	4.89776	4.36574	6.40765	6.08327	6.48292	5.84349	6.16956	6.55946	6.42349	6.57531	6.34919
ZNF483	0.0003837	0.00113	8.2854	7.54174	8.44299	8.83217	8.24832	5.6639	7.72227	7.10127	7.05032	5.96928	5.54318	7.38369	6.31085	5.22209
ADAMTS4	0.0003873	0.00114	5.76185	5.36069	4.77951	5.7067	5.29391	6.31721	7.09527	7.7736	7.72386	4.78272	5.0235	6.25436	6.28534	5.26271
PXK	0.0003891	0.00114	7.05318	6.29695	5.93816	6.87229	6.84927	7.387	7.81185	8.41424	8.75885	5.713	6.30878	7.13822	6.65812	6.08255
C1orf198	0.0003904	0.00114	7.23242	7.22762	6.14963	7.1621	7.08878	7.78761	8.38593	8.81173	8.86623	6.01491	6.83304	7.40885	7.3551	6.19199
TGFB1I1	0.0003936	0.00115	5.20703	5.90231	4.9243	5.35675	5.18184	6.2786	5.85876	5.72897	5.56511	6.08753	6.85424	6.29617	7.50827	6.92921
LGI1	0.0003994	0.00117	7.01945	6.72363	7.29135	7.87835	6.99368	4.42879	6.85995	6.17461	6.16064	2.53022	5.10024	5.86798	3.47061	3.56205
PMP22	0.0003998	0.00117	9.57255	9.22988	8.54013	9.3107	9.03427	9.88873	10.6552	10.9798	11.2711	8.87057	9.07856	9.67559	10.0333	8.96636
CTNNA3	0.0004039	0.00118	4.99225	3.21816	4.07293	4.7135	4.53592	5.2595	5.68199	6.58052	6.87484	3.94214	2.4256	4.76395	2.54949	2.78758
PXDC1	0.0004078	0.00118	4.48499	6.25387	4.22974	5.05896	4.9534	7.26609	6.2423	6.61136	6.22483	6.69616	6.95929	6.11904	6.76022	7.16066
ANXA5	0.0004115	0.00119	6.01881	8.9644	6.85767	7.26148	7.08375	8.67566	8.79516	8.9432	9.21384	9.39464	9.25233	9.15235	8.9666	9.51668
ZNF649	0.0004141	0.0012	4.91224	5.47301	5.23841	5.91868	5.23713	7.39568	6.37053	6.43975	6.87303	6.37856	5.92004	6.93239	7.27805	6.56704
SYT1	0.000415	0.0012	10.6905	9.80884	10.3004	10.5902	10.06	5.53479	9.17564	7.66024	5.04165	5.60589	6.42413	8.91109	5.61268	4.49948
RAB3C	0.0004165	0.0012	7.58645	6.97244	7.2792	7.74845	7.71821	5.38545	6.53831	5.61593	4.04253	5.34534	3.69064	6.28324	5.36483	3.5267
DIAPH3	0.0004195	0.00121	2.08706	2.34497	2.22237	2.16137	2.1433	3.03703	2.36775	2.28745	2.32886	4.32747	2.71294	4.19228	3.93003	3.08746
HTR1A	0.0004195	0.00121	3.90885	2.85875	3.49333	4.59846	4.1596	2.31328	3.01741	2.94326	2.46429	2.06274	2.9417	2.20303	2.39455	2.15381
PCDH18	0.0004204	0.00121	4.15972	6.04396	4.44951	4.53302	4.53647	5.77347	5.87279	5.62206	5.23948	5.80845	6.44878	7.61007	6.60875	6.77989
DGKB	0.0004268	0.00123	7.22931	6.18873	7.33174	7.66444	7.82656	5.23889	6.45884	5.94033	6.08898	4.57185	3.50311	5.98888	3.75796	5.87195
OPALIN	0.0004311	0.00124	8.57065	5.32947	7.05361	7.75997	8.10904	5.69051	8.20264	8.76763	8.61567	3.31806	3.67726	6.22503	3.48138	3.62941
RTN3	0.0004328	0.00124	7.83347	6.68665	7.61117	8.22427	7.3389	5.76383	6.75719	6.0291	5.56736	5.90956	5.05572	6.77887	6.06724	4.84556
ITGB3BP	0.0004355	0.00125	3.55278	4.43585	3.77716	4.25861	3.94611	4.71999	4.11291	4.68359	4.48105	5.89616	5.9105	7.18221	4.72375	5.50368
TESPA1	0.0004367	0.00125	6.57411	3.6574	5.75472	6.7169	5.95238	2.38735	5.04309	3.01704	2.33513	2.21489	3.01622	3.58073	2.49021	2.19506
PKP4	0.000437	0.00125	8.36565	7.57915	7.53491	8.3734	8.3753	8.90941	9.45576	9.45697	9.40778	6.40411	6.46762	8.20135	8.22099	6.39837
ABCA8	0.0004392	0.00125	5.17339	4.59625	3.84204	5.13891	4.58006	5.64576	6.16955	7.34877	7.35704	2.42401	4.14512	5.44632	2.75335	2.46166
GLDN	0.0004448	0.00126	7.1336	5.45954	5.01266	6.49591	6.16223	7.72758	7.80579	8.50224	8.51662	4.13483	4.98946	7.22885	4.30623	3.92176
SEPT3	0.0004496	0.00128	9.60836	9.00539	9.45349	9.90656	9.7655	8.63732	8.90866	7.83404	7.49259	8.292	7.63059	8.67183	8.78543	8.4362
MMP14	0.0004506	0.00128	4.42666	6.86732	4.7355	4.64959	4.36138	6.29028	6.07536	6.30257	6.2701	6.62021	7.50157	7.6662	6.80421	7.21852
HEATR1	0.0004544	0.00129	5.21945	5.96539	4.6254	4.94387	4.62727	6.42574	5.74517	5.99594	5.87923	6.48234	6.64339	7.02571	6.27129	5.97796
PVALB	0.0004587	0.0013	6.24453	3.6924	5.75757	5.115	4.5861	2.74862	4.05929	2.30671	2.61039	2.00092	3.18485	3.75596	2.25864	2.24616
EFHD1	0.0004613	0.0013	8.79492	7.8678	7.62192	8.10455	8.31508	8.62561	9.16461	10.1627	10.1483	7.67785	6.40335	8.44686	6.52313	7.21023
DBNDD2	0.0004614	0.0013	10.0665	8.59097	8.47849	9.78912	9.14047	10.2928	11.0168	11.1361	11.5523	5.09785	7.64868	9.6086	7.84527	6.42699
CALU	0.0004615	0.0013	4.78311	6.46786	4.90075	5.32116	5.02883	6.00115	6.08808	6.1731	6.34021	6.06671	7.71945	7.74877	7.1632	7.03178
ANLN	0.0004676	0.00131	7.83257	6.66805	5.93271	7.75305	7.21517	8.57565	9.00615	9.57947	9.41644	6.1067	6.14417	8.38338	6.21993	5.68379
NR2F2	0.0004679	0.00131	5.29346	6.41533	5.83056	5.54078	5.59817	6.71871	6.03437	5.87769	5.4428	7.55313	6.73077	7.7485	6.57475	7.49406
TMPO	0.0004723	0.00132	4.84062	5.36917	4.5146	5.22382	4.7394	6.65933	5.82817	5.56379	5.29505	6.74536	5.81688	7.84601	6.74144	6.53714
LHPP	0.0004746	0.00133	7.10149	6.66093	6.77079	7.22928	7.05442	7.0098	7.14641	8.34858	8.26172	6.12227	5.61832	6.93403	5.58816	5.88441
SLC25A13	0.0004753	0.00133	5.0039	5.54575	3.76823	5.19999	4.36674	6.32146	6.67589	6.83473	6.72494	5.40156	5.81063	6.92342	5.46111	5.99224
PPP3CA	0.0004754	0.00133	9.02641	8.24635	8.79603	9.30789	9.30415	7.49422	8.57123	7.68274	7.169	7.76204	7.18632	8.15306	7.94015	7.24997
NAP1L2	0.0004777	0.00133	7.1849	5.55402	6.89389	7.56617	6.5037	4.94688	5.84041	4.75799	4.87418	4.9544	2.59264	5.24795	4.53364	2.77768
KCNIP4	0.0004809	0.00134	5.46842	3.99466	5.75714	6.10744	6.12195	2.64168	4.53287	3.43555	3.6744	2.57058	2.44493	4.29338	3.5587	3.4001
GAS2L3	0.0004824	0.00134	3.56185	5.27295	3.58672	3.74545	3.44802	6.49662	5.08593	4.5369	4.29158	6.42057	5.85008	7.06636	8.42452	6.12578
NRN1	0.0004827	0.00134	9.94042	8.57785	9.80868	9.43775	9.38356	7.53316	8.62258	6.75256	6.89613	9.39505	9.83629	8.85653	10.3615	8.75949
GABBR1	0.0004984	0.00138	8.6294	8.02273	9.02666	8.7933	9.25711	6.92522	8.17148	7.32758	7.22627	7.16503	6.18919	7.67822	7.64732	5.86776
VAT1	0.0005064	0.0014	6.36362	7.54764	5.71027	6.30015	5.93281	7.86186	7.18607	7.52965	7.29776	8.03703	7.5923	7.62918	8.29633	7.75129
ENPEP	0.0005069	0.0014	2.41579	2.76637	2.37983	2.38351	2.17383	2.6982	3.17472	2.61827	2.27561	2.82526	3.60479	4.89535	4.23817	4.83533
ADCY1	0.000507	0.0014	7.57713	6.45789	7.27966	7.42317	7.60383	5.17772	6.44855	5.49173	4.86333	6.49877	5.65742	6.08164	5.00451	6.54445
TEX261	0.0005105	0.00141	5.68406	7.14455	5.80868	6.00029	5.95123	6.96326	7.36816	7.53657	7.21764	6.81699	7.13501	7.34018	7.46283	7.32761
PRRX1	0.0005119	0.00141	4.66097	7.0772	4.07172	5.64447	4.24765	7.13721	6.92209	6.74673	6.72106	8.26675	8.59132	7.63157	6.74145	7.77792
KIF2C	0.0005142	0.00141	2.72105	2.90632	2.7389	2.51766	2.83025	4.46939	2.93647	2.85189	2.83416	4.924	4.02956	5.57672	3.82894	4.66491
ST6GAL2	0.0005162	0.00142	6.87222	5.65321	6.61104	6.44517	6.91028	5.03438	5.90383	5.37063	6.08052	5.3793	4.44774	5.6768	4.96596	4.57125
ACTA2	0.0005183	0.00142	4.49941	6.73128	4.63831	5.66157	4.27962	7.54708	7.31227	6.62796	7.25441	7.18971	6.88703	7.97513	8.91776	6.90004
TMEM144	0.0005185	0.00142	8.79942	7.39269	7.52661	8.91147	8.37029	9.43222	10.4639	10.6051	10.3621	2.81302	5.68579	9.13109	5.45435	4.49943
TTLL7	0.0005189	0.00142	7.44515	6.64525	7.18868	7.8534	7.84239	7.14106	8.45322	8.55912	8.43878	6.32879	5.77451	7.2907	5.39667	5.8882
PLEKHA1	0.0005214	0.00142	7.961	6.72204	7.21842	8.09018	7.60682	6.59904	7.59558	7.87916	7.82533	5.75026	5.83736	6.9641	5.94672	5.45818
EPB41L2	0.0005215	0.00142	7.31744	8.06548	7.18651	7.88282	8.01308	8.4105	8.63704	9.25038	9.06544	6.63479	7.19386	8.18885	7.68002	7.16378
SERPINH1	0.0005323	0.00145	4.85405	6.89738	4.98183	5.31412	5.16402	6.18191	6.28919	6.35877	5.98519	6.21604	7.98701	7.61201	7.79037	7.73208
NCAPH	0.0005329	0.00145	2.93949	3.68602	3.29499	2.86514	3.12637	4.78421	3.64676	3.57722	3.39327	5.10706	3.86576	6.22637	4.99553	5.46144
SLC43A3	0.0005342	0.00145	5.3963	7.43934	5.40106	5.6769	5.4584	8.09521	6.76627	6.97756	7.82266	7.56639	8.85907	9.21621	8.1283	7.54127
C11orf24	0.0005362	0.00145	6.49452	7.1249	5.91007	6.54684	6.05366	7.90682	7.31499	8.17149	8.39849	7.21847	7.37402	7.19052	8.01093	6.87394
PLOD1	0.0005449	0.00148	6.14391	7.48796	6.37884	6.5453	6.35237	6.9726	7.22536	7.36659	7.25795	8.40325	8.47804	7.40452	7.65714	8.00899
KHDRBS2	0.0005459	0.00148	5.71926	4.24312	5.78767	6.28494	6.80917	3.90936	5.00565	4.14012	4.3395	4.15829	3.00821	4.27576	3.78654	3.10587
MRVI1	0.0005466	0.00148	5.78041	6.50934	6.29828	6.59002	6.04012	5.24706	6.20514	6.30992	6.48213	4.13871	5.23784	5.56594	4.94321	4.97162
CADPS2	0.000552	0.00149	5.72698	4.74711	5.57146	5.84844	5.47884	3.55256	4.90653	4.01971	3.86669	3.04179	4.21543	4.84159	2.91168	3.39644
ARL6IP6	0.0005593	0.00151	4.57046	4.77063	4.06556	4.71923	4.57544	5.55288	5.40217	5.2788	4.88089	6.43522	5.36332	6.81156	5.25775	6.11798
MCF2L2	0.0005609	0.00151	7.40444	5.65116	7.69015	7.86035	8.08486	4.74499	6.7822	5.60294	5.51068	4.84173	3.54596	5.63033	5.26202	3.34585
C21orf91	0.0005625	0.00151	6.00902	4.96571	4.26068	5.95355	4.93569	6.69665	7.06948	7.81761	8.05413	5.15074	4.8932	6.44506	3.86587	5.18128
CLMN	0.0005642	0.00151	5.97596	5.31096	5.55176	5.89915	5.55349	5.72561	6.66343	7.10551	7.34313	4.5615	5.07034	5.85585	5.10015	4.9009
PRKCQ	0.000566	0.00152	4.86662	3.78269	3.87432	4.42249	4.22362	4.45386	5.17486	5.72593	5.99384	3.89739	3.49039	4.30627	3.38327	3.30907
KCNK1	0.0005685	0.00152	7.58227	6.73688	7.38779	7.60851	7.16211	6.81068	7.71302	7.40051	6.47235	4.50171	4.42316	6.94308	5.84671	4.40811
GOT1	0.0005698	0.00152	8.75578	7.68316	8.44268	8.66994	8.19248	6.83887	7.59446	7.26304	7.51413	6.70797	6.22703	7.86229	6.73619	5.50908
CMTM3	0.0005723	0.00153	5.91129	7.25726	5.86134	5.79071	5.72811	7.46415	7.07004	7.47821	7.14027	7.19044	7.22138	7.08105	7.77361	7.72644
MYBL2	0.0005734	0.00153	4.11939	4.45082	4.51034	4.31349	4.48534	5.913	4.72968	4.35887	4.53735	5.71855	5.26896	6.7601	5.76633	6.38014
VAMP1	0.0005751	0.00153	7.67672	5.99467	6.96287	7.42402	6.9287	6.18081	6.7139	6.91557	7.14307	5.03146	4.62887	6.45922	4.96645	3.73194
PGM2	0.0005782	0.00154	4.98492	6.72903	4.53324	5.56455	5.07724	6.94831	6.65524	6.69802	6.16582	7.00193	7.39703	7.13556	7.21267	6.61033
LDLRAD3	0.00058	0.00154	6.24654	7.2882	5.8884	6.53649	5.57742	8.79099	7.53281	7.51737	7.70356	8.31952	7.40067	7.69688	8.57157	7.73692
DPYSL3	0.0005804	0.00154	6.17396	8.27992	6.15223	6.59102	6.26789	8.60549	7.73983	7.7837	7.43296	8.98224	8.14226	8.76681	8.55153	9.87005
ASPA	0.0005814	0.00154	6.65716	4.14917	4.70634	6.41075	6.32223	5.9546	7.61866	8.38468	8.02658	1.82282	3.26734	6.05989	3.12464	2.46595
SH3GL3	0.0005815	0.00154	5.72364	4.1039	5.22088	5.73633	5.50045	4.5673	5.5905	6.04503	5.98751	3.35842	3.75864	4.60424	3.63662	3.35346
STC1	0.0005939	0.00157	2.55774	3.36861	3.13689	2.78763	3.0492	4.69234	3.5053	2.67576	2.9132	4.20096	5.29801	5.01797	5.39444	4.32104
SNAI2	0.000596	0.00157	5.31977	6.70458	4.32987	5.93784	4.99686	7.15165	7.02673	6.54484	6.43973	6.61899	7.937	7.65256	7.23818	7.6889
FABP3	0.0005964	0.00157	8.35912	8.32065	8.30405	8.76467	8.58929	6.84361	8.14488	6.72686	5.95114	5.72682	6.92644	7.62856	6.09418	5.15648
TMX1	0.0005983	0.00157	5.47494	6.56851	5.25734	6.11828	5.55943	6.91883	6.77358	7.07492	6.75623	6.87873	7.22665	7.87629	6.48918	7.18759
PLA2G4C	0.0005993	0.00157	4.03974	4.58008	4.00768	4.63268	4.37087	4.24462	5.42646	5.93052	6.00427	3.57846	3.83302	4.18579	3.96749	3.98841
PDIA4	0.0006016	0.00158	5.17744	6.22542	4.04843	4.59532	5.29397	6.37452	5.93925	5.98197	6.18935	6.70736	7.17936	6.52715	6.35894	6.98071
CYP7B1	0.0006099	0.0016	5.32189	5.37433	4.96725	5.93347	5.38803	5.5248	6.29256	6.52917	7.23402	4.63481	4.8482	5.05704	5.37734	4.38233
LANCL1	0.0006171	0.00161	8.57188	7.78502	7.80896	8.60109	8.39752	8.93743	9.34703	9.58377	9.7524	7.54199	6.2826	8.76397	7.59253	6.87162
LRRC6	0.0006179	0.00161	5.96916	5.74332	5.62898	6.7077	6.25187	3.91534	5.37872	5.01586	5.07909	4.4733	5.39443	4.87564	4.68043	5.06651
SLC9A6	0.0006207	0.00162	8.4654	7.70565	8.07203	8.55021	7.74499	7.49387	7.80621	7.35299	7.56739	6.67676	7.02862	7.6126	7.24268	6.3443
CAMKV	0.0006238	0.00163	7.19355	6.33383	7.06625	7.70002	7.72468	3.94807	6.3994	5.22929	3.87464	4.09357	4.18348	6.61732	4.05128	3.8245
KLHDC8A	0.0006245	0.00163	5.51929	6.65722	5.11259	5.09532	4.5895	5.07496	6.58604	5.51379	5.22781	6.35496	7.625	7.26692	8.66243	7.64422
LINGO2	0.0006284	0.00163	4.46955	2.99432	3.72573	4.75346	4.80647	2.39718	3.17829	2.38301	2.05926	2.14281	3.4145	2.72143	2.16898	2.43404
HIST1H1D	0.0006287	0.00163	5.11312	5.99715	5.64965	5.76535	5.32937	7.18879	6.4575	5.62616	5.64687	7.34393	6.36627	8.49595	7.38912	8.15608
HIST1H2BC	0.000632	0.00164	5.25833	6.05686	4.97691	5.89086	5.94703	6.64724	5.72649	6.28398	6.80485	7.49245	6.55277	8.51876	7.23996	7.06032
CLCN4	0.0006322	0.00164	7.41172	6.28385	6.76724	7.35081	6.59995	6.76665	7.66324	7.29014	7.27207	5.63728	5.1117	6.72688	5.9392	5.22446
TTK	0.0006333	0.00164	1.84825	2.11105	1.93607	1.92829	1.91783	4.09936	2.46646	2.20572	2.10266	5.04609	2.65266	5.53963	4.7847	4.07719
GLS2	0.0006379	0.00165	4.96942	3.71254	4.70033	5.13107	4.43861	3.47208	4.13401	3.44422	3.39789	3.51253	3.41254	3.76566	3.6014	3.58753
NEBL	0.0006431	0.00166	8.98122	8.38448	8.92473	9.11234	8.89277	6.09753	8.31153	8.42106	8.57113	4.0151	6.96953	7.4141	5.31013	5.79464
CNTNAP4	0.0006432	0.00166	6.99048	6.40846	6.45182	7.31542	6.82057	7.36721	8.05659	9.03823	8.7103	2.85435	3.94856	7.02088	6.05668	2.95071
CYP2J2	0.0006448	0.00166	4.90074	5.04243	4.73765	5.18362	5.06591	5.40508	5.67206	5.99531	6.49095	4.79258	4.61911	5.22856	4.12456	3.854
DNAJA4	0.000645	0.00166	6.17873	5.99714	6.12578	7.01333	6.25666	4.8149	5.8861	5.88381	5.83294	4.51813	5.1807	5.61678	5.23518	4.59524
C12orf39	0.0006543	0.00168	6.13805	5.94245	6.17599	7.12809	6.38444	4.68234	6.5309	6.97295	7.51855	3.97006	4.18242	4.91655	4.65728	4.80863
INA	0.0006574	0.00168	9.74502	8.38823	9.34175	9.80263	9.35857	7.09862	8.23389	6.50379	4.8471	7.3053	5.46603	8.15825	5.44592	5.54251
FAM70A	0.0006587	0.00168	4.75282	6.86281	4.36626	5.05332	4.48186	7.97203	6.37579	6.63619	6.5317	7.82496	6.748	7.11197	7.35567	7.38967
CLSPN	0.0006588	0.00168	2.48491	2.975	2.4854	2.6297	2.50676	3.45079	2.77836	2.70677	2.72651	3.75507	4.08272	5.21878	3.13536	4.51157
PEX5L	0.0006608	0.00169	7.60094	6.25527	6.91615	7.54815	7.38689	6.93895	7.91465	8.28304	8.22129	3.87859	4.24891	6.76756	6.32558	3.81555
RAB27B	0.0006618	0.00169	6.39506	6.07188	6.57834	7.18949	6.71614	4.93188	5.73978	4.617	3.75273	3.47928	5.50678	5.38099	5.24817	4.5111
ARHGAP32	0.0006655	0.0017	7.95884	6.72289	7.11156	7.90487	7.80656	5.83978	6.8332	5.99823	5.9141	6.50593	6.08591	6.66467	7.08021	6.07184
STMN4	0.0006779	0.00172	7.54973	6.44898	6.97904	7.76866	7.28665	7.53153	7.92395	8.45947	8.44562	6.83123	4.48324	6.63483	6.2995	5.58936
WIF1	0.0006808	0.00173	6.90754	4.2765	6.49873	6.77554	6.92374	3.27034	5.63468	3.6018	3.5977	4.52118	3.41987	4.04213	3.41743	3.51175
EVI2A	0.0006881	0.00174	6.98944	6.02404	5.27229	7.50046	6.64747	7.07783	8.28395	8.9211	8.88952	3.00231	5.55785	6.80854	4.72823	3.77926
RAD51AP1	0.0006885	0.00174	2.57952	2.91242	2.68762	2.51813	2.00973	4.1506	3.05379	3.25872	2.43511	3.86382	3.51753	5.32215	4.53226	4.3293
FN3K	0.0006988	0.00177	7.32975	6.94175	6.93532	7.3965	7.18745	6.74455	7.92369	7.61498	7.8757	5.82099	5.73288	6.87739	6.76891	5.73278
MMP2	0.0006994	0.00177	4.09044	6.39765	3.88006	4.35148	4.17533	8.05978	6.15255	6.9221	5.96829	7.7599	6.35464	6.39123	7.72434	7.12984
GJB6	0.0007066	0.00178	6.93093	4.13056	7.11805	7.81682	7.62759	2.82995	6.38159	4.24149	3.44338	2.85891	2.98918	4.10399	2.65015	3.24362
STAT4	0.0007075	0.00178	4.2032	3.23436	4.06367	5.15617	4.25137	2.98605	3.63837	2.78239	2.6398	2.7386	3.0139	3.24802	2.67445	2.73763
GREM1	0.0007076	0.00178	6.19425	5.33705	4.42481	5.46381	4.83753	6.98164	7.9636	7.07224	6.1521	2.72291	4.6378	5.96003	3.84563	3.06668
BMP8A	0.0007119	0.00179	4.00866	3.95289	3.92793	3.85303	4.22695	5.12521	4.28109	5.3819	5.92066	3.97774	3.39123	3.84516	4.29916	4.08555
TMEM98	0.0007141	0.00179	6.14907	5.93695	5.05671	6.23191	5.72126	7.37288	7.58712	7.6333	7.48785	6.04111	5.00575	6.54781	7.20134	6.1275
GANAB	0.0007157	0.0018	6.5839	7.74535	6.38012	6.87652	6.31568	7.85982	7.46075	7.59449	7.66803	7.65546	8.21079	8.27427	8.8441	7.80718
CDH19	0.0007237	0.00181	4.11717	3.59875	3.5865	3.70107	3.39068	3.88144	4.74787	5.31696	5.18813	2.3139	2.764	4.1423	3.2348	2.44609
BTN3A2	0.000734	0.00184	6.87	5.507	6.356	5.343	6.434	6.98	5.54	6.64	5.43	3.42	3.01	3.02	3.21	3.31
WASF3	0.0007469	0.00187	7.64016	6.88052	7.83465	8.17986	8.09666	6.30706	7.49327	7.26958	7.33077	6.88151	5.79873	6.67776	5.56283	5.98689
IGFBP5	0.0007491	0.00187	6.0928	7.53472	5.78275	6.46287	6.36596	7.60882	7.26984	8.12516	9.04569	9.45349	8.71681	8.09866	10.997	8.38081
AKAP5	0.0007734	0.00193	4.00718	3.18153	4.11121	5.24916	4.41229	2.45478	3.74694	2.40435	2.27008	2.47032	2.47368	3.18286	2.73101	2.66879
ETV6	0.0007793	0.00194	5.22283	7.18289	5.43149	5.77921	5.34109	7.26948	6.51136	6.96138	6.55554	7.19802	7.4189	7.26718	7.98462	7.29556
KLK6	0.0007818	0.00194	7.17663	6.24336	5.00122	6.88234	6.19377	8.52249	8.37628	9.31621	9.58476	4.48081	4.69404	7.89663	6.37172	3.66817
PPFIA2	0.0007865	0.00195	7.38666	6.33674	7.29883	7.56126	7.35299	5.90196	6.63124	5.84403	6.62524	5.70796	5.2646	6.15283	4.90013	3.40619
HAS2	0.0007917	0.00196	2.10967	2.93791	1.75867	2.017	1.71107	3.95549	2.00128	3.45362	2.64617	3.50234	5.8448	3.52256	6.30774	5.65388
BTN3A3	0.0007917	0.00196	5.23	5.53	7.23	8.94	5.43	7.09	5.41	5.59	5.69	3.02	3.38	4.12	4.25	3.94
KIAA1161	0.0007939	0.00197	5.69269	4.67056	5.13077	5.26713	5.86579	4.53675	5.42123	5.68879	5.86378	3.52117	4.66824	5.38261	5.06586	3.63421
NALCN	0.0007986	0.00198	6.38146	5.7337	6.18302	6.61848	6.44545	5.87991	6.33694	6.86074	6.69048	5.69834	3.62015	7.59358	6.87391	6.75218
DHCR24	0.0008054	0.00199	8.52895	7.65338	7.34003	8.44265	8.02224	8.76372	9.1198	9.43536	10.7281	5.05442	7.92151	4.86081	2.10726	1.89141
GABRG1	0.0008128	0.00201	6.06232	5.12066	6.50333	7.32066	7.06893	2.78772	6.59432	5.98532	6.12554	2.01432	3.23429	4.68842	3.15427	2.71402
LACC1	0.0008151	0.00201	3.78429	3.81127	3.42831	4.42367	4.33654	4.32038	5.50368	7.20848	6.04448	2.61815	2.98436	8.699	9.15246	6.42273
PLEKHB1	0.0008185	0.00202	9.41839	8.50795	8.93742	9.33753	9.04371	9.69133	10.0495	10.2499	10.3782	8.00241	7.27216	9.04218	6.53504	7.74909
SLC1A2	0.0008241	0.00203	10.6336	9.69117	10.3065	10.6658	10.8815	6.0346	9.87449	8.06493	8.37899	7.61056	8.01592	7.11943	7.20618	6.42788
FAM102A	0.0008245	0.00203	7.3285	7.21403	6.73706	7.23001	7.06065	7.69049	7.8097	8.99311	8.66088	6.16383	7.29721	6.94594	6.30181	5.01362
LARP6	0.0008286	0.00203	7.51734	6.85235	6.86229	7.10934	6.58457	7.01048	7.78742	8.26232	7.91897	5.84675	6.21087	7.5346	6.45849	7.6029
GNAI3	0.0008337	0.00204	5.25984	6.77294	5.17061	5.9157	5.86434	6.98834	6.50683	7.01506	6.50522	7.41768	7.5589	3.0385	2.46676	2.75267
FAM190A	0.0008387	0.00205	4.02523	2.95585	4.19931	4.87192	4.91887	2.90504	3.52719	2.62481	2.87207	2.91614	2.61165	8.34902	7.70594	6.85748
ABCE1	0.0008424	0.00206	5.81721	6.48221	5.87209	6.61052	6.1559	7.24618	7.19758	7.5029	7.19326	7.0033	7.093	8.70222	8.50869	7.29366
ENO2	0.0008441	0.00206	9.75035	8.69336	9.34947	9.64098	9.19395	6.56702	8.58301	7.62099	7.21363	8.75233	8.43769	7.35353	7.14461	7.45993
ALCAM	0.0008487	0.00207	7.45051	6.97518	7.0253	7.55929	7.36861	8.54175	8.22917	8.69647	8.77499	8.2952	6.53259	7.94886	8.1142	8.49406
MIR4640	0.0008622	0.0021	7.006	8.48045	6.47781	7.2224	6.78547	8.35705	8.77266	8.83181	8.80282	8.27727	8.08045	5.85065	4.50215	4.506
BRIP1	0.0008672	0.00211	2.46643	2.99619	2.50695	2.76851	2.66066	3.86549	2.91868	2.74889	2.77577	3.9353	3.37515	5.59419	3.89737	2.7187
SLCO1A2	0.0008674	0.00211	6.46068	4.14484	5.52916	6.52165	6.21115	5.28967	6.7105	7.40093	7.55295	2.68736	2.92195	10.268	7.96402	5.8073
SNAP25	0.0008742	0.00212	11.5044	10.4538	11.0733	11.6464	11.4223	7.98047	10.2647	8.74096	6.93069	8.19982	7.71226	5.47337	5.70444	4.56233
FKBP1A	0.0008784	0.00212	3.46488	4.14455	3.7991	4.53019	3.69955	3.93303	4.01759	3.97368	3.6938	4.35205	5.16521	5.30615	4.96817	4.15196
FAM81A	0.0008784	0.00212	6.16921	5.22553	6.52932	6.53748	5.87211	4.58066	5.39908	4.65073	4.84969	5.32184	4.59976	5.18327	6.2111	4.98542
PDZD2	0.0008786	0.00212	6.46751	6.10231	6.74925	6.47622	6.89219	7.2325	6.15749	6.14375	6.59128	5.48104	5.11482	5.85696	3.85648	4.72917
ECT2	0.0008825	0.00213	2.74254	3.31444	2.62707	3.07334	2.83066	4.94993	3.47985	3.50589	3.222	5.2337	4.42972	7.89073	7.77712	7.70627
MCL1	0.0008832	0.00213	5.56196	7.33485	5.6352	6.63855	5.75823	7.26967	7.06474	7.59622	6.71721	7.30921	7.83469	7.2545	6.97174	6.02489
ADIPOR2	0.0008853	0.00213	7.46904	6.87696	6.00715	7.15446	6.42098	7.49104	8.01053	8.26201	8.69999	6.27693	6.33785	7.02112	7.12221	6.01763
KDELC2	0.0008911	0.00214	4.38847	6.07787	4.08304	4.81244	4.32488	5.92413	5.38812	6.14214	6.02006	5.8132	7.26413	7.68419	4.20091	3.6586
GABRA1	0.0009006	0.00216	9.2547	7.70274	9.02704	9.19213	8.88977	3.83724	7.9824	6.38057	3.90374	4.2826	5.02453	2.57712	1.62215	1.44663
TF	0.0009072	0.00218	2.71983	2.40458	2.73211	3.13209	3.12506	2.33667	4.17366	4.40419	4.94863	1.93083	1.93855	12.3431	11.1386	10.9562
GNB2L1	0.0009082	0.00218	9.32925	10.5472	9.27936	9.77779	9.6831	11.29	10.6085	10.8104	10.5234	11.5325	10.4929	9.02661	7.6111	6.47703
RNASE1	0.0009123	0.00218	8.83492	8.71195	7.92623	8.85536	8.48508	8.98853	9.81153	10.1901	11.105	8.03945	7.58597	3.34074	4.02895	3.56823
CALB1	0.0009135	0.00218	6.47125	4.68791	6.08125	6.87762	6.52445	2.85688	5.2857	3.21343	2.96803	3.02658	5.37465	9.9941	9.64489	9.41657
HIST2H2AB	0.0009161	0.00219	7.23243	7.30312	7.42211	7.52554	7.43635	8.83036	8.01717	7.82089	7.65182	8.84294	7.74199	5.38993	4.08922	4.0708
FANCI	0.0009214	0.0022	2.2477	2.46708	2.21315	2.10055	2.35245	4.49371	2.71466	2.52005	2.4379	4.1027	3.49965	5.19502	4.46559	4.6105
PYGM	0.0009232	0.0022	5.87744	5.86797	5.96689	5.79888	6.3098	4.28699	5.58298	6.10709	5.90218	4.53383	4.61895	5.8986	5.86315	5.20159
CYP27A1	0.000927	0.00221	5.22664	5.8435	4.7855	5.39239	4.74055	6.30501	6.88169	7.5131	7.36333	3.60506	5.26148	6.83246	7.32033	5.86255
AIF1L	0.0009285	0.00221	6.94297	7.34263	5.95853	6.80006	6.32485	7.76443	8.16046	8.21192	7.77665	5.84528	6.66314	5.76228	5.71626	4.61707
SGK3	0.0009318	0.00221	5.40072	5.31416	4.74496	5.45427	5.40443	5.8736	6.58837	6.82253	6.80495	4.02889	4.59385	7.37021	6.64836	6.51964
TAGLN3	0.0009334	0.00221	8.69693	7.49465	8.45074	8.82526	8.437	6.63104	7.96307	6.24813	6.0196	7.03474	5.25146	6.67729	6.0379	6.52446
CXCR4	0.0009378	0.00222	4.55564	5.06823	3.72186	4.26551	4.06744	4.85525	5.10754	6.5234	4.74169	5.38187	7.47411	6.60222	5.80285	4.74853
NAP1L3	0.0009474	0.00224	7.59342	6.65797	7.5602	7.93923	7.16425	6.09273	6.98752	6.22632	6.2341	6.23617	4.43497	6.92088	6.35522	6.25066
CKAP2	0.0009476	0.00224	4.65313	5.15491	4.3428	5.34987	4.62146	6.56224	5.36133	5.42055	5.3513	7.66136	5.73521	5.34191	5.1895	4.38695
ZNF300P1	0.0009479	0.00224	3.01935	3.26919	2.77	2.45287	2.67732	5.29691	3.46345	3.45959	3.52595	5.06622	3.76529	5.21319	7.29838	6.00715
RBMS1	0.0009544	0.00225	3.66976	5.39664	4.33737	4.5839	4.14956	5.0774	4.88186	5.21917	4.84379	6.04161	6.28215	5.19369	3.36156	4.08599
KIAA1524	0.0009561	0.00225	2.65586	2.82947	2.7162	2.77641	2.72673	3.66108	2.84681	2.75879	2.7261	4.18016	3.66266	6.54469	4.90849	5.12179
SYNGR2	0.000965	0.00227	5.37685	6.70246	4.42866	5.677	5.18329	6.90587	7.10009	7.81878	7.43416	4.27275	5.53528	5.4957	6.34348	4.05401
RPH3A	0.0009681	0.00227	8.19325	5.90193	7.0183	7.37444	7.19956	3.81853	6.01291	4.92583	4.72156	5.36212	4.22021	5.22179	5.20831	5.1471
C10orf116	0.0009791	0.0023	5.66685	6.19923	6.02958	6.49944	7.0285	6.02546	6.03094	7.1916	6.83588	4.98229	5.66223	9.10126	7.2577	5.93352
SEPP1	0.0010016	0.00235	7.61711	8.53455	7.04802	8.30119	8.08738	9.38459	9.65319	10.3313	9.96788	5.10255	7.02559	6.7392	6.53921	4.75361
SCN2A	0.0010045	0.00235	8.21054	7.29943	8.10722	8.53381	8.20924	6.13051	7.19076	5.6084	3.81282	5.82398	4.43063	7.11073	6.77298	7.0121
PPAP2A	0.0010099	0.00236	6.89538	7.1242	6.31482	7.16603	6.8972	7.38567	7.74694	8.5442	8.47967	5.85421	6.81843	3.42709	2.90149	2.84812
KIF6	0.0010216	0.00239	3.33526	3.18597	3.47343	3.91766	3.57793	3.29534	4.45096	5.11977	4.65781	2.72416	2.89182	6.2586	5.85483	3.65163
DOCK5	0.0010248	0.00239	5.99113	5.2442	5.24601	6.13438	5.6065	6.40067	7.65755	7.80183	8.1379	3.7479	5.25319	6.14079	2.76199	3.63038
PDE1A	0.001027	0.00239	6.67441	5.75556	6.70627	7.19395	6.69022	4.31933	6.13418	6.12353	7.15426	2.81741	3.387	6.62068	6.00723	6.69542
IGSF11	0.0010289	0.0024	6.57626	6.17158	6.28003	6.53285	6.63764	6.78139	7.26214	7.69574	7.94683	5.46837	5.98744	2.68145	2.29093	2.2535
FAM19A1	0.0010306	0.0024	4.36195	2.64221	4.14945	3.91391	3.98548	3.22654	3.27011	2.27928	2.54646	2.33592	2.59837	6.44796	6.46618	6.20569
ITGA5	0.0010362	0.0024	4.31202	6.02692	4.31809	4.53933	4.40183	5.81363	5.66014	5.3669	5.17139	5.65261	7.10992	8.93961	9.2173	9.15204
HIPK2	0.0010368	0.0024	9.57303	8.77513	8.71162	9.2798	9.49227	9.68248	10.3859	10.4563	10.3332	8.48548	7.45996	6.04003	5.63019	4.88012
PRRT2	0.0010378	0.0024	6.51182	5.52126	6.49231	6.96613	6.71725	5.21024	5.76199	5.12606	4.93033	5.19809	5.23833	5.39487	4.96123	4.7408
SYN3	0.0010435	0.00242	6.24229	5.74026	6.85541	6.54185	6.60841	6.52479	5.72814	5.26198	5.30417	5.57802	4.2501	6.5139	6.56166	5.44808
KCNMA1	0.0010468	0.00242	7.88942	7.62575	7.63935	7.86482	7.6453	8.08911	6.9679	6.9413	6.71349	6.90664	6.63215	8.71017	8.89251	6.49276
FAIM2	0.0010552	0.00244	10.0451	9.15844	9.4717	9.90212	9.44915	8.46856	9.46574	9.37968	9.91403	7.52673	6.92797	5.43243	5.22265	4.91437
SFT2D1	0.0010577	0.00244	5.03478	4.59656	3.96477	5.06457	4.73379	5.40991	5.83415	6.38522	6.21122	5.32673	4.52173	6.78189	4.8145	4.66592
CRHBP	0.0010904	0.00251	6.8083	6.29204	6.466	6.69991	6.15648	6.26658	7.15454	7.8309	6.94804	5.20425	4.66497	6.55591	5.46622	3.01374
KLHL32	0.0010983	0.00253	6.49686	5.69912	6.02153	6.39325	6.28448	6.32501	7.30992	7.61282	7.87786	3.65412	3.71541	6.86854	3.36018	3.69586
ST18	0.0011042	0.00254	5.95955	4.48581	5.00976	6.05284	5.69068	6.43816	6.99321	7.81267	8.29704	3.06586	3.48603	9.41195	9.62497	9.52473
MSN	0.0011157	0.00256	6.55655	9.48815	6.78378	7.38827	7.04777	9.59284	8.63088	9.02876	9.1569	9.13214	9.95338	6.10609	7.31172	6.75844
SRGAP1	0.0011225	0.00257	4.7097	6.41293	4.74253	4.87728	4.58576	6.26687	5.82819	5.91837	6.3347	6.79556	6.25868	5.36862	4.86327	5.75635
L1CAM	0.0011447	0.00262	6.54171	6.00493	6.40182	6.94413	6.50803	4.47219	5.76081	6.31539	5.96965	4.72378	4.66293	9.33203	8.27112	7.73401
CHN1	0.0011501	0.00263	10.2717	9.46168	9.94189	10.8156	10.5678	6.74842	9.81202	8.35196	7.44224	6.82613	7.57076	6.38855	9.24155	6.60888
SPRY1	0.0011505	0.00263	4.2411	5.91979	4.40159	4.59087	4.55657	5.85889	5.75589	4.9936	4.61529	6.86045	6.56134	7.92449	7.81189	6.87904
NLK	0.0011551	0.00263	9.14735	7.81068	8.04751	8.88099	8.52538	8.08437	8.29938	8.24768	8.1776	6.98601	6.79883	3.19315	2.87188	2.7075
LPAR3	0.0011556	0.00263	3.71481	3.40217	4.37054	4.88872	4.22125	2.887	4.0863	2.98166	3.05701	2.89238	2.79135	5.81139	4.75118	5.09434
SYNDIG1	0.0011718	0.00267	5.71225	5.01206	5.24053	5.99646	5.71137	5.9738	6.0569	6.95352	6.98713	4.55832	3.79631	3.59888	2.96382	3.24548
RERG	0.0011787	0.00268	5.32505	3.69745	5.57517	6.38007	5.64423	3.15158	5.19905	3.76692	3.39302	3.19972	3.28862	7.28606	7.0879	3.83126
ATRNL1	0.0011909	0.0027	9.39241	7.44025	8.86423	9.54147	9.36627	5.15139	7.81107	6.48424	6.32664	6.44958	5.53158	6.82161	6.47316	5.67149
AGPAT4	0.0011914	0.0027	6.588	6.09822	5.86224	6.64829	6.59633	6.91494	7.36991	7.93222	8.25906	6.59975	5.83391	8.50888	8.2727	7.98784
IFI16	0.0011921	0.0027	5.1074	7.69965	5.49775	6.28103	5.6835	7.31665	7.95697	8.33328	7.62865	6.98348	7.88953	6.31985	5.53773	4.88537
AMOT	0.0011954	0.00271	6.51629	6.94482	6.5994	6.69608	6.8444	5.47366	6.70057	6.61271	7.19477	5.2601	5.3472	7.40423	7.05433	7.05024
DCAF12	0.0011984	0.00271	5.72758	7.07409	5.43681	5.94085	5.25828	7.56126	6.70581	6.98023	6.92013	7.24479	7.02596	4.76785	2.91331	3.30672
DEPDC1	0.0012075	0.00273	1.91962	2.29949	2.22714	2.53989	2.4837	3.39596	2.68208	2.938	2.58541	3.78034	4.04065	5.76304	6.70916	7.90918
CDK6	0.0012097	0.00273	4.71569	4.31772	4.01168	4.5955	4.64259	6.44527	5.5044	5.98679	5.62774	8.02087	5.25923	6.07024	6.00969	5.75321
FN1	0.0012152	0.00274	3.00888	4.88436	3.8323	4.06621	3.51318	5.26082	4.96036	4.08636	4.53633	4.53633	6.45314	6.32752	6.04046	4.84196
MOSPD2	0.0012156	0.00274	5.60512	5.38114	4.37669	5.68394	4.86976	6.35348	6.41793	7.30319	7.22766	5.22728	5.53311	6.01244	3.76458	3.93594
HHIP	0.0012252	0.00275	5.94069	4.72868	5.03028	5.44469	5.35132	5.23029	6.88773	7.09602	7.36088	3.4112	3.67643	7.33875	6.96945	6.25923
PEG3	0.0012256	0.00275	8.28022	7.5264	7.99951	7.94675	7.62033	7.47261	7.47957	6.89842	7.20433	7.15853	5.84773	8.33371	9.23455	8.7607
TNC	0.0012266	0.00275	4.06215	8.68853	3.91909	4.772	3.83747	7.47857	6.52735	7.62812	7.50501	7.83828	9.66666	6.58659	5.57808	5.35328
PPM1K	0.0012268	0.00275	6.86074	6.24042	6.76124	7.38681	7.27844	6.04141	7.04725	6.51401	7.22185	5.38786	4.89529	3.74046	5.43114	3.80395
TGFA	0.0012321	0.00276	4.1932	3.96303	3.86985	4.24355	3.97155	5.97843	4.80815	5.6867	5.62673	4.19753	4.01046	5.34045	4.04922	4.02433
RTTN	0.0012415	0.00278	3.54875	3.68124	3.30297	3.85407	3.42542	5.20802	4.30358	5.8299	5.00549	4.3242	3.97158	6.9757	5.89496	6.67984
TJP2	0.0012509	0.00279	6.44238	6.75403	6.17221	6.57984	6.1718	6.58592	7.95327	8.07811	8.23338	6.08329	6.26913	7.66657	8.75409	8.2949
ARHGEF6	0.0012658	0.00283	6.25921	7.99092	6.42294	7.10402	6.65554	7.68707	8.02484	8.44457	8.17466	8.37391	8.0844	6.52263	7.11409	7.186
SPATA6	0.0012759	0.00284	5.58007	6.57047	5.20656	5.76637	5.77589	7.51524	6.32201	7.32849	7.06621	7.91126	6.935	6.24288	9.16587	10.4334
HIST1H4L	0.00128	0.00285	3.2885	6.99934	3.31027	3.09929	5.3454	8.52621	7.28616	6.5575	5.79661	9.13947	8.1082	7.15427	6.19369	5.00377
CHN2	0.001282	0.00285	6.89299	6.33099	6.31537	6.90973	6.28132	6.81838	7.80227	8.11033	8.26819	4.63966	5.29217	7.78998	7.01951	7.10375
TMEM209	0.0012829	0.00285	5.10676	6.65914	4.84171	5.78544	5.66397	6.64386	6.9826	7.63963	7.61891	6.13694	7.47002	4.77148	4.99931	4.12442
MCM10	0.001288	0.00286	2.74783	3.11119	2.85664	2.86179	3.02734	4.44846	3.29648	2.92695	3.01237	4.73366	3.47703	6.24768	4.76382	4.64821
NCEH1	0.0013073	0.0029	6.58104	6.57115	6.43597	7.05958	6.7919	5.2725	5.90817	5.53878	4.83177	5.02311	6.28074	5.50896	4.33453	4.39619
JAKMIP1	0.001315	0.00291	6.22365	5.55804	6.16013	6.22678	6.41055	4.7664	5.63032	4.74688	5.04524	5.74847	4.50516	5.21711	5.32011	3.2318
IL1RAPL1	0.0013168	0.00291	6.41699	4.7405	5.38912	6.27486	5.88771	6.19505	6.23384	7.02611	7.34894	4.94281	3.64166	8.73655	7.39137	8.66959
HIST1H2AK	0.001321	0.00292	5.3829	6.60996	6.47368	5.95598	5.3516	7.49849	6.99676	6.45888	6.43942	7.46021	6.8689	6.90646	4.24098	3.71895
RANBP3L	0.0013228	0.00292	7.49054	6.78567	8.33259	8.56027	8.74071	5.18194	7.93561	7.76929	7.19952	4.86764	5.48972	5.85924	5.26136	5.20882
GAD1	0.001333	0.00294	6.61239	5.91127	6.92764	6.90102	6.49918	5.49353	5.95042	4.93324	4.386	6.06027	4.59826	4.30448	3.6844	3.17432
EFHA2	0.0013355	0.00294	4.80369	4.21671	4.60378	5.50822	5.02697	3.75341	4.64871	4.32804	4.02273	3.9125	3.06677	6.87562	7.17276	4.51241
CADM3	0.0013362	0.00294	7.74815	8.30509	8.07606	8.15374	7.86691	6.57803	7.09411	6.33305	5.38539	6.76666	5.89446	7.31584	6.90156	6.55033
GUSB	0.0013515	0.00297	5.22936	6.24481	4.9427	5.38743	5.35405	5.84185	6.18719	6.5496	6.28909	6.02382	7.65412	4.72392	3.1547	3.87632
RUNDC3B	0.0013571	0.00298	5.11498	4.24613	5.34434	5.76786	5.4307	3.46526	4.75551	4.1164	4.10206	3.37658	3.51606	4.24238	5.7287	3.78744
EPB41L4B	0.0013655	0.00299	5.77502	4.97988	5.57458	6.1861	6.26973	4.53597	4.78996	4.35906	4.5475	4.06477	3.96724	6.81923	4.51723	5.86015
FAM69A	0.0013655	0.00299	6.48151	6.41094	5.74084	6.7287	6.21284	6.9268	7.21265	7.72082	7.83584	5.98084	5.34061	7.20213	4.60732	5.97863
P2RY12	0.0013665	0.00299	6.54652	7.66272	6.36938	8.0426	7.60561	7.40465	8.48847	9.66708	8.84669	2.70236	5.60759	5.69097	3.95943	5.2842
ITGA2	0.0013682	0.00299	3.84832	4.52046	2.84919	3.74148	3.10344	4.78354	5.26319	6.19133	6.53185	4.37154	4.8611	7.01995	5.36875	7.11048
HIST1H2AE	0.0013767	0.00301	4.35334	4.48575	4.20249	4.66962	4.33087	6.00262	4.85079	4.47662	4.41426	6.75279	5.17964	5.56048	4.91782	3.97834
NEIL3	0.0013802	0.00301	2.74982	2.71642	2.47518	2.30787	2.54856	4.9248	3.27045	2.85181	2.73889	4.65038	3.65943	5.24321	4.56057	5.33003
PRODH	0.0013878	0.00302	6.36058	5.27254	6.77627	6.59306	6.64752	5.12842	5.90741	5.80308	5.49523	5.45903	4.62919	6.33118	4.57409	5.71654
EPHA4	0.001388	0.00302	7.27032	6.0832	7.32029	7.60179	7.25528	4.23335	6.55108	4.85283	4.49451	6.22886	5.15817	4.23844	3.10404	3.87562
ABCD2	0.0013938	0.00303	4.73057	4.23291	4.8781	5.56524	5.3272	3.30722	4.84996	3.49525	3.68317	3.09952	3.48204	6.9841	5.86883	5.20761
GLS	0.0014001	0.00304	6.9739	6.69325	6.97133	7.58464	7.47308	5.97884	6.51213	5.93008	5.22462	5.95925	5.94518	6.11219	5.54869	4.9359
CERCAM	0.0014018	0.00304	6.03261	5.57711	5.97751	6.58744	6.43332	5.9234	7.20786	7.79965	7.46503	4.20525	5.28513	6.191	5.92396	3.98154
SH3BGRL2	0.001403	0.00304	7.00495	6.41332	6.83257	7.3546	7.19992	6.03532	6.51651	5.86696	6.28709	5.80847	4.43374	7.35371	8.06996	7.04015
DNAJB5	0.00141	0.00305	6.1809	6.93433	5.74815	5.85789	5.57804	7.76147	6.56	6.71967	7.2036	7.88371	7.13366	6.57024	6.50739	6.00856
ITGA1	0.0014146	0.00306	3.70569	4.85798	3.67746	3.5872	3.52818	5.20342	5.23797	4.33625	4.21924	4.34138	5.60479	7.19049	6.87211	7.18196
RAB8A	0.0014147	0.00306	5.58847	6.64791	5.49347	6.09273	5.46451	6.84604	6.53405	7.0385	7.24936	6.25082	7.06295	5.00769	5.57289	3.13241
RIMS2	0.0014199	0.00306	7.14634	5.38468	6.7505	7.26411	7.38086	4.97175	5.91971	4.3898	3.73533	5.10291	3.41039	6.62032	6.43327	4.29345
AMPH	0.0014243	0.00307	7.23271	6.90723	7.78948	7.86928	7.54081	5.9238	6.77	5.66398	4.85415	5.93146	5.54859	8.56321	5.8588	6.55922
PHYHIPL	0.0014265	0.00307	8.84634	8.30252	8.56007	9.09388	8.76752	8.65264	8.84679	9.55868	9.63543	8.04464	7.08869	6.38238	5.26782	5.60029
BTN3A2	0.0014387	0.00309	3.89116	5.14007	4.54938	4.23436	4.12169	6.5362	4.99693	5.53803	5.78616	5.80219	5.41222	5.6785	4.28275	3.63634
ACBD7	0.0014459	0.00311	6.87243	4.9355	7.4269	7.9843	8.11232	3.79811	6.56875	4.73982	5.02679	3.6047	3.78575	8.50703	8.78497	8.90162
WDR1	0.0014497	0.00311	7.12329	8.72277	7.27546	7.54023	7.1986	8.687	8.40182	8.48293	8.339	8.57039	8.89988	5.75467	5.21497	4.95748
PHF16	0.001452	0.00311	4.35959	3.86194	3.82187	4.25674	3.96764	6.26207	5.15473	5.76149	5.27658	5.59355	3.9261	5.5864	3.61068	4.64152
LSM5	0.0014749	0.00316	2.65233	3.50731	2.19391	3.13777	2.9429	3.33242	3.04502	2.97662	3.43557	4.03372	3.91798	6.33042	4.40977	5.61162
EIF4E3	0.0014855	0.00318	7.56427	6.65051	6.91603	7.47815	7.35704	6.75386	7.14463	7.31115	6.7316	6.75554	5.1368	6.15209	4.5639	4.87366
NRSN1	0.0015053	0.00322	7.97028	5.63363	7.03233	7.18696	7.46968	4.43702	6.41537	5.23034	4.63012	5.66393	4.82672	10.7531	11.3567	10.892
SPARC	0.0015206	0.00325	7.83482	10.7918	8.75253	8.51546	7.99068	10.4631	10.3607	10.5086	10.7581	10.3174	10.2314	5.21293	3.89372	4.35868
CHRNB2	0.0015222	0.00325	5.93184	4.73577	4.86008	5.43384	5.30427	3.80498	4.50641	3.86823	4.00636	4.24408	3.45708	6.70842	5.23176	3.23903
NEFM	0.0015252	0.00325	8.68175	6.81893	8.52519	8.95976	9.01329	5.6916	7.65906	5.50101	4.13097	6.4902	3.70954	5.43993	5.67284	5.57179
TOR1AIP2	0.0015301	0.00326	4.3697	4.92728	3.98786	5.52685	4.3609	5.96762	5.59961	6.10832	5.59245	6.38217	5.74552	5.51383	6.50922	5.76437
MTHFD2	0.0015327	0.00326	4.01687	5.70895	4.23932	4.14231	4.087	5.91861	4.92135	5.47421	4.63443	6.78233	6.24121	6.63052	6.35457	5.81035
MYO1E	0.0015523	0.0033	5.47996	5.90254	4.555	5.2695	4.77458	6.59596	6.66658	7.40056	7.34223	4.77013	6.56136	9.02294	6.36263	3.32147
CNDP1	0.0015613	0.00331	8.97532	6.90448	7.44785	8.21033	7.80164	9.27931	9.5295	9.58868	9.81578	3.39679	4.49997	5.34147	5.50616	4.15773
GARNL3	0.0015644	0.00331	6.64047	5.49492	6.49313	6.99869	6.80932	5.04444	6.09128	6.05346	6.11355	5.01607	5.19936	8.56057	7.96781	7.77065
LGALS3BP	0.0015652	0.00331	6.67818	7.79954	6.37468	6.6939	6.20828	8.14827	8.08427	8.50047	9.26969	6.78282	7.80616	7.63713	5.09145	3.25438
GABRG2	0.0015788	0.00334	8.65982	7.30321	8.81286	8.90375	8.59078	3.30741	7.68126	5.63885	3.39285	4.12745	4.38198	7.71225	6.82318	8.09998
PCP4	0.0015956	0.00337	8.78717	7.57685	8.75106	8.91514	8.22191	6.65417	7.63559	6.6594	7.17363	7.02304	6.24002	5.58823	6.44804	4.13197
---	0.0015992	0.00337	7.73111	6.45951	7.02008	7.47676	6.77471	4.26301	6.33352	4.66796	5.4503	4.21827	5.72242	3.81639	3.11864	2.82151
SAMD12	0.0015996	0.00337	4.92055	3.284	4.34835	4.77727	4.78371	3.57337	4.22839	4.0734	4.07849	3.05152	2.92446	5.70485	3.54746	3.5181
NT5DC1	0.001612	0.00339	5.07637	4.84253	4.93366	5.54728	5.38148	5.24172	6.00335	7.412	6.90148	3.65075	4.46689	4.55075	2.5367	2.96865
HELLS	0.0016125	0.00339	1.909	2.16945	1.9669	2.05167	1.91041	2.8736	1.93582	1.98298	1.95746	3.34481	3.35635	6.85459	7.02218	5.36796
PAK3	0.0016149	0.00339	7.87931	6.97491	7.75538	8.05003	7.67858	5.88064	6.61752	5.33678	5.14369	6.56394	4.39502	6.66258	6.58216	5.89992
RIPK2	0.0016239	0.0034	4.92184	5.73949	4.93597	5.28839	5.45588	6.19111	6.60827	6.92604	6.50038	6.08209	7.70494	7.86679	5.80684	3.54527
ATP8A1	0.0016242	0.0034	7.77604	6.97243	7.3825	8.02454	7.79693	7.19257	8.21829	8.44235	8.40117	5.30078	4.10705	6.018	6.68756	5.28654
NRXN3	0.0016387	0.00343	7.85846	6.39475	7.37094	7.54035	7.29025	4.92182	6.30854	5.71893	5.80617	3.67038	4.93615	8.71587	8.04653	7.89385
PLA2G16	0.001664	0.00348	8.93839	8.62187	8.00403	8.9071	8.53038	8.88697	9.97797	10.1071	10.4587	6.33655	8.45152	6.59485	7.47042	6.87982
CNIH2	0.0016671	0.00348	7.09651	7.10329	6.7481	6.95292	7.1039	5.43299	6.73585	5.8067	4.83775	6.21818	6.52177	6.6171	5.10999	4.16571
AGTPBP1	0.0016674	0.00348	7.14723	6.12384	6.40953	7.18889	6.8607	6.04517	6.93884	7.69877	7.61837	5.17812	5.19017	4.09135	3.39682	3.42901
NEUROD6	0.0016888	0.00352	7.35195	3.84012	5.3889	6.62326	5.99555	3.34215	5.30075	3.34436	3.22155	3.24386	3.17742	5.5741	6.06219	4.7071
KIAA1244	0.0016986	0.00354	6.66966	6.12777	6.26174	6.56398	6.5427	7.25129	6.94804	7.13302	7.00211	6.72621	4.97933	6.64702	6.10431	5.18785
DOCK9	0.0017066	0.00355	7.4479	6.68186	6.90384	7.45465	7.33126	7.30126	7.23425	7.545	7.99587	7.03283	5.47501	5.25466	6.58193	5.30007
RP2	0.0017123	0.00356	3.77794	5.27487	4.04266	4.45336	4.21621	6.27851	5.02263	5.68341	5.38965	6.12005	6.28284	5.68649	4.63973	5.73885
ACSBG1	0.0017151	0.00356	6.72674	5.67882	7.11012	6.59231	7.0207	5.50365	6.49509	6.99243	6.94764	5.28237	4.63961	7.56013	5.53257	6.43803
USP1	0.0017237	0.00358	4.61165	5.0773	4.57418	5.73832	4.93191	6.14068	5.97789	5.95076	5.90968	6.22696	6.38886	5.59152	5.68541	4.28972
NUAK1	0.0017311	0.00359	7.0682	5.79768	6.57114	6.74117	6.3033	5.19128	6.27079	6.10515	5.69732	5.45896	4.52538	4.35147	3.86965	3.82412
KIF14	0.0017343	0.00359	2.18456	2.3981	2.1785	2.06001	2.06948	4.45409	2.57962	2.38719	2.26083	4.7267	3.15378	4.88691	6.44717	3.9703
ST8SIA3	0.0017721	0.00367	6.13046	6.10263	6.19594	6.28934	6.30024	3.73297	5.20601	4.48307	4.11552	4.87076	3.46316	6.37679	6.125	5.028
GLA	0.001778	0.00367	4.14884	4.92088	3.95302	4.52878	3.85357	5.75254	4.8322	5.6288	5.14647	5.05509	5.52391	8.20936	6.85029	7.08442
SORL1	0.0018016	0.00372	8.26203	8.67846	7.87263	8.18757	7.86084	8.11754	8.41414	9.26052	9.05095	6.94944	7.77615	6.50978	3.71366	3.03089
GABRA2	0.0018038	0.00372	7.63797	7.24214	7.77286	8.16206	8.46588	5.84148	7.48275	6.84678	6.09122	6.44517	5.62716	5.70004	3.17711	4.52465
KCNH7	0.0018123	0.00373	6.02833	4.79665	5.72706	6.07533	6.05734	3.7471	4.76817	4.14121	3.72826	4.00935	3.51491	8.12097	8.30776	8.49982
FLNA	0.0018325	0.00377	5.72821	8.22359	5.82421	6.00441	5.83361	7.35564	7.01082	6.96453	7.21427	7.55633	9.40384	8.57495	8.88791	9.20444
GATC	0.0018458	0.00379	7.18713	8.4807	7.91669	7.29014	6.76362	8.39915	8.21612	7.51269	7.81889	9.49262	8.51969	3.68803	3.30761	3.97611
SLC32A1	0.0018712	0.00384	4.51138	5.04395	4.33045	5.3811	4.37765	3.95835	5.04025	3.64367	3.44789	3.2721	3.51048	5.61085	4.41547	4.53167
ZWINT	0.0018744	0.00384	3.283	3.59244	3.54163	3.39565	3.41998	5.025	3.86193	3.58466	3.453	5.27667	4.45566	7.6316	8.98667	7.32993
TGFBI	0.0018816	0.00386	4.20625	7.53912	4.24259	4.39135	4.41847	7.91104	6.02662	6.47063	5.5163	7.29172	9.39477	5.34614	7.38949	6.08554
KLHL13	0.0019048	0.0039	4.30835	5.10205	4.26489	4.68344	3.70796	5.1214	4.72375	4.84505	4.94815	5.53915	5.5714	8.38972	8.56903	7.54
MBNL2	0.0019097	0.00391	8.98034	8.11936	8.48932	9.03761	8.58099	8.58721	9.04936	9.46007	9.84984	7.05358	7.12723	5.88213	4.92014	3.49986
HPRT1	0.0019346	0.00395	5.55755	5.31942	5.73832	6.28707	5.8851	3.65062	4.7523	4.20191	3.66988	3.71418	4.72206	7.59484	7.62202	6.1098
ZDHHC20	0.0019592	0.00399	7.25155	6.79737	6.63591	7.55429	6.96311	7.76915	8.04512	8.66528	8.74046	6.96071	6.61364	7.1671	5.3678	6.24149
SNRNP40	0.0019592	0.00399	5.13945	5.48708	4.04553	4.92211	4.53212	5.61582	5.72423	6.39336	6.41274	6.47496	6.02628	7.17991	4.52855	5.13744
CCNE2	0.0019648	0.004	4.70049	3.83702	3.34018	4.78558	3.99148	5.88095	6.10887	6.79637	6.73381	4.52011	5.40688	8.53636	9.94874	7.46903
LMAN1	0.0019701	0.00401	6.41084	7.3499	6.39457	6.94321	6.3411	7.6935	7.3465	7.51669	7.84972	7.75521	8.52486	6.81065	5.35836	6.0626
GABBR2	0.0019718	0.00401	8.75571	7.84548	8.35238	8.68403	8.24782	7.53555	7.29749	5.95439	5.29441	7.91718	6.44796	5.6573	6.73805	5.88905
FAM57A	0.0019963	0.00405	4.71702	5.55825	4.38673	4.46259	4.11454	5.28904	5.16345	4.73726	5.3122	5.32982	6.63348	7.93054	9.68113	8.17994
LITAF	0.0020004	0.00406	7.49647	8.3549	6.49668	7.70804	6.8777	8.89536	8.8667	9.24922	9.44857	8.29527	8.85007	1.84355	2.01802	1.89163
AKR1C1	0.0020047	0.00406	3.16167	2.45617	3.36864	3.69797	3.96034	2.83022	4.15975	3.6681	2.45185	2.29458	2.15463	5.83615	4.24567	4.73752
DEPDC1B	0.002009	0.00407	3.34689	3.26075	3.10242	3.07485	3.16579	4.47659	3.50348	3.26941	3.17605	4.96252	3.70941	6.31934	4.64323	3.64659
NEGR1	0.0020244	0.00409	7.39208	6.24774	7.06816	7.61595	7.22884	5.77626	6.6262	5.63113	5.8324	6.20211	4.89976	5.92612	4.35283	5.38147
CDKN3	0.0020269	0.00409	3.41611	3.71884	3.11246	3.58549	3.0695	5.47003	3.57775	3.28859	3.17885	6.86561	4.99572	7.45918	6.3983	7.53465
PLOD2	0.0020335	0.0041	5.2189	6.43324	5.61548	6.09435	5.80958	7.28674	6.08873	6.51394	6.7545	8.45945	8.73797	6.87593	5.8816	6.34683
GDAP1	0.0020711	0.00417	7.0824	6.62711	7.17169	7.48305	7.48819	6.05951	6.98557	6.4733	6.39194	6.15816	5.35608	7.14027	8.522	7.92141
ZNF462	0.0020728	0.00417	6.22268	6.22068	5.88858	6.15481	6.03803	8.40466	6.81016	7.08034	7.43377	8.44964	6.63248	6.40217	5.29793	4.9525
SPAG5	0.0020747	0.00417	3.51127	3.59303	3.80395	3.63807	3.85093	4.95907	3.71163	3.22416	3.50945	5.11113	4.27037	9.85883	8.17712	3.72771
TF	0.0020753	0.00417	9.92586	9.77737	8.13183	9.57132	8.91666	10.2922	10.8724	10.888	11.791	5.79692	7.03628	6.62756	7.71861	8.93119
NES	0.0020952	0.00421	6.09593	6.90462	6.05989	5.86277	6.14331	6.92023	6.67252	6.39831	6.48586	7.50837	7.7502	5.63417	6.64044	4.48522
GPRASP1	0.0020971	0.00421	7.40298	5.97859	7.10427	7.34532	7.13947	5.36007	6.01914	5.50062	5.41782	5.47356	3.81265	5.349	6.72301	4.19194
PIEZO2	0.0021154	0.00424	5.49597	4.11441	4.58446	5.08932	4.60078	6.16127	6.96617	7.64381	7.60486	3.21157	3.6896	7.36475	6.42961	6.811
ELF1	0.0021244	0.00425	5.82494	7.08054	5.58302	6.48376	5.60415	7.46943	7.37711	7.93559	7.7645	6.39012	7.59538	6.3463	5.8694	2.50537
SNAP91	0.0021282	0.00426	7.92177	6.84802	7.9375	8.22057	8.33611	5.69439	6.92328	5.92551	3.94246	5.80774	3.97744	4.42228	4.64785	4.81713
SHCBP1	0.0021445	0.00428	3.12685	3.96348	3.07409	3.19188	3.22661	4.83951	3.54973	3.35192	3.15513	4.84619	4.27171	6.74522	6.06625	5.04111
MERTK	0.0021604	0.00431	6.10724	7.05912	6.20836	6.96184	6.6229	7.36754	7.40586	8.04849	7.22452	5.57173	6.64931	6.40412	6.50876	6.20876
EML4	0.0021728	0.00433	4.97511	6.24991	4.5467	5.24048	5.09036	6.64759	5.70214	6.45656	5.8208	6.44087	6.54561	6.19774	4.97943	6.17481
KCNJ2	0.0021794	0.00434	6.46434	5.77983	5.09897	5.51208	5.81265	6.53279	7.00417	7.76707	7.60523	3.79313	5.2726	6.18959	5.48195	7.82451
HIST1H4A	0.002198	0.00437	3.45945	4.62418	3.14238	2.8955	3.49057	5.60578	4.53412	3.18368	3.90051	6.98197	4.37878	7.83726	8.4228	9.01962
IDH1	0.0022111	0.0044	5.59719	7.76734	6.01187	6.36577	6.40721	7.73065	7.4077	7.68693	7.14328	7.90758	7.29382	6.46983	7.09655	7.04128
OSMR	0.0022258	0.00442	3.9896	7.076	3.57112	4.19819	3.72138	5.86952	5.39319	6.05103	5.75148	6.50493	7.94058	4.82897	4.30387	4.57821
SERTM1	0.0022271	0.00442	6.10548	4.75354	5.7319	5.92222	5.30471	4.08726	5.17793	4.3293	5.06201	4.4993	4.53177	3.0748	2.21692	2.04662
MYOT	0.0022292	0.00442	2.54706	2.26672	2.86347	2.97007	2.71821	2.57051	3.88717	4.43037	4.71969	2.24655	1.98144	4.50554	3.62581	3.55157
CDCA2	0.0022411	0.00444	2.61126	2.70141	2.51834	2.44187	2.38536	3.77997	2.82115	2.58399	2.63571	4.26541	3.00589	10.5748	8.22256	6.08871
VSNL1	0.0022545	0.00446	11.6766	11.0466	10.9831	12.0309	11.9441	7.34908	11.1462	9.51456	7.16407	6.70685	8.5303	7.71325	7.2024	7.3138
FUT8	0.0022551	0.00446	7.5113	7.03597	6.91179	7.52058	7.27577	7.67238	7.93708	8.61239	8.56574	6.51633	6.39025	7.19842	5.62029	6.03826
ZNF93	0.002291	0.00452	3.2279	3.82387	3.77947	3.61556	4.26511	4.30466	3.86141	4.92538	4.93208	4.18696	5.39246	4.92132	4.30071	4.33159
ZNF678	0.0022989	0.00453	2.80763	3.94961	2.71166	2.95516	3.29323	4.89731	4.38595	3.83344	3.54511	5.39973	4.0186	5.87704	5.15597	5.33563
TMEM119	0.0023054	0.00454	5.22136	6.32245	5.07176	5.53168	5.3045	6.25858	6.71448	7.57509	6.25254	4.27874	5.52207	4.51782	4.54501	4.7661
RTN4RL1	0.0023191	0.00457	5.17545	5.7764	5.34253	5.51649	6.58157	3.83852	5.25276	4.32439	4.00019	4.28721	5.46331	7.94328	7.3625	7.22249
LPCAT3	0.0023371	0.00459	5.19111	7.33287	5.43459	5.98947	5.30792	7.11307	6.81666	7.50594	7.26334	6.72548	7.34065	6.79363	6.97701	6.75392
CAV1	0.0023414	0.00459	5.26383	5.67179	4.84371	5.56977	5.43886	6.36627	7.25606	6.50483	7.00376	6.89878	9.38071	6.31225	7.54995	6.34351
PGAP1	0.0023433	0.00459	4.91431	5.39174	4.96253	5.583	5.35015	6.67502	5.40475	5.66392	5.49646	6.75287	6.03526	5.52493	4.16182	3.8869
---	0.0023433	0.00459	3.49757	4.21147	3.06034	4.90179	4.56239	5.50979	5.35311	6.85423	6.26253	4.6377	4.94875	3.89639	3.19685	4.16979
TRPM3	0.0023437	0.00459	5.36514	4.87035	4.89603	5.23032	4.67313	3.53687	4.71205	4.4123	4.85218	3.05061	4.47715	8.31545	8.32669	8.37106
SEC61A1	0.0023523	0.0046	6.43049	8.52549	6.30417	6.833	6.61374	8.77369	7.74197	8.25273	8.11379	8.43833	8.83389	8.21855	8.80936	5.92443
RCN1	0.0023701	0.00463	3.10197	6.39494	4.40177	5.67948	5.1938	6.51696	5.40136	5.65549	5.30486	7.13275	8.06639	6.41113	5.89783	6.45307
SFT2D2	0.0023825	0.00465	3.57793	6.21342	3.87074	4.84558	4.2698	6.10179	5.84772	6.78227	6.27643	5.4981	6.18137	8.1577	8.03663	6.05932
LPAR1	0.0023904	0.00466	8.75217	7.80333	7.72373	8.33961	8.16913	8.19993	9.25046	9.37094	9.76941	6.64344	7.42501	8.07647	7.3969	8.34089
DNER	0.0023908	0.00466	7.51273	8.74626	7.45914	7.5017	7.17497	9.39636	8.55527	8.90405	9.2052	7.70189	6.63589	2.6556	2.38138	2.61409
C17orf108	0.002395	0.00466	2.56377	3.32277	3.59974	3.59083	3.7608	2.33837	3.43879	2.85946	2.47467	2.23482	2.2547	7.87141	4.6694	4.83564
TUBA4A	0.0023992	0.00467	8.9125	8.33712	8.32145	8.97146	8.58638	5.48704	8.08874	6.95476	6.583	5.99961	7.29573	9.32529	7.65442	8.66682
SORT1	0.0024048	0.00467	8.83669	8.44372	8.31787	9.01655	8.63069	9.10769	9.9787	10.0193	9.88494	7.29575	8.29599	5.29233	3.52331	5.89499
HIST1H3H	0.0024105	0.00468	3.3266	3.64404	3.00584	3.34152	3.06204	4.42136	3.06494	3.41069	3.63938	5.18467	4.55059	6.50923	6.67572	6.39921
MTUS1	0.0024184	0.00469	6.8699	6.31395	6.0199	6.82622	6.50807	6.85538	7.38408	7.97293	8.31626	4.8797	5.06664	7.92552	7.54748	6.49251
XRN2	0.0024458	0.00474	5.37793	6.74527	5.2424	5.95291	5.40072	6.90181	6.44455	6.74294	6.58713	6.65236	6.94803	3.69787	2.31601	3.68198
NPY1R	0.0024486	0.00474	4.37824	4.123	4.92352	6.13842	5.1802	3.45572	4.5395	3.90921	3.02668	3.24618	3.70908	5.04096	6.56432	3.76317
PIEZO2	0.0024507	0.00474	4.41071	3.57685	3.51555	4.21023	3.7735	5.69285	6.04634	6.92552	6.85819	3.07638	3.4597	4.5578	4.46373	4.43718
TRIM62	0.0024508	0.00474	4.17238	4.38903	3.95431	4.18489	4.19868	5.49209	4.53669	5.56792	5.51032	5.19306	4.03049	6.67385	6.29811	5.84642
PDE8A	0.0024586	0.00475	6.80389	5.78171	5.86631	6.7244	6.44597	6.71136	7.49366	7.70244	7.97734	5.16723	6.25177	6.41689	5.52151	3.63464
GNAI1	0.0025002	0.00482	6.29392	5.66671	6.11874	6.91326	6.45101	6.75606	7.22503	7.97348	7.95616	6.09999	5.16848	6.47673	4.4558	5.45018
HMP19	0.002514	0.00484	7.89334	7.50637	8.25259	8.29217	8.02458	7.07679	7.07928	6.0015	6.11098	7.85255	4.83301	5.84064	5.65275	3.6136
TDRD6	0.0026032	0.00501	6.5313	5.81605	6.68986	7.09611	6.91784	5.69541	6.26684	6.16213	6.15311	5.54972	4.11438	3.6738	4.80927	3.07454
MRAP2	0.0026355	0.00507	3.97622	3.84919	3.99017	4.26469	3.64649	2.78615	3.37409	2.52918	2.64558	4.76133	3.98245	2.90268	1.83776	1.97944
RXFP1	0.0026471	0.00509	4.01484	2.64552	2.76221	4.55993	3.67685	1.70574	3.06404	2.45203	2.04728	1.89787	2.05613	13.0096	10.5801	5.65792
MBP	0.0026521	0.00509	13.4826	12.2772	11.506	13.3426	13.3325	13.3783	13.6428	13.7784	13.8371	7.42211	9.85586	8.90297	9.25546	7.00326
SENP3-EIF4A1	0.0026528	0.00509	4.87316	7.3772	5.05028	7.03983	6.00922	8.00624	6.83068	7.24085	7.20187	8.30608	8.32117	6.95049	6.15656	5.54028
TMTC4	0.0026601	0.0051	7.04937	5.79218	5.91157	6.48308	5.93567	7.05972	7.24472	7.80915	8.10336	6.05617	4.66227	8.76215	9.75943	8.31406
STT3A	0.0026717	0.00511	7.47983	8.50061	6.94738	7.62892	7.05495	8.98818	8.34289	8.44299	8.71955	8.40769	9.08849	4.40943	5.3802	3.3798
GPR22	0.0026799	0.00512	6.16899	4.48259	6.16349	6.80522	6.11622	3.84138	5.21242	3.87902	3.2221	3.43188	2.33477	5.88979	4.76948	4.55027
APH1A	0.0026866	0.00513	4.17634	3.539	3.86854	4.04396	4.24288	4.95501	5.98348	6.62781	6.59751	3.57391	3.04124	8.2895	7.42796	6.47955
LIPA	0.0026921	0.00514	7.23053	8.11202	5.91425	7.83531	6.4909	8.53867	8.83369	9.28438	8.94544	6.36995	7.38154	6.53246	5.36504	5.59174
BCL2L2	0.0027083	0.00516	7.39102	6.28494	6.78071	7.54217	6.76977	6.09842	7.18002	6.73919	6.43822	5.98303	5.70312	8.23581	7.48659	7.98028
VAMP3	0.0027099	0.00516	7.63393	8.15869	6.93886	7.50198	7.51938	8.32339	8.60661	9.32103	9.28347	6.77881	8.1556	5.9737	6.20127	6.74063
ADAM12	0.0027156	0.00517	3.95567	5.99783	3.77803	3.7775	3.64789	6.17779	4.41834	4.67927	4.42523	5.60773	7.1495	3.69532	3.3643	3.70408
PHC1	0.0027427	0.00521	4.99819	3.78791	4.34482	5.75229	6.15651	4.17886	4.40917	3.85009	3.537	3.04611	3.56163	4.62242	4.20738	3.02641
ANO4	0.0027689	0.00526	5.29059	3.97946	4.58391	5.3529	4.8787	4.50139	5.88909	5.3577	5.66209	3.8243	2.75943	5.74181	4.87587	5.02804
PCDHB3	0.002793	0.0053	2.87686	3.38734	3.29428	2.91665	3.28493	4.61632	4.12497	3.19936	3.01868	6.40669	3.49423	6.69099	6.50081	6.6688
RIT1	0.0028245	0.00535	4.93093	6.58256	4.45235	5.51576	5.17199	6.19464	6.4899	6.77187	6.23858	6.2734	7.19436	7.30333	6.15834	6.02469
FAM111A	0.0028381	0.00538	4.61681	5.84933	5.12718	4.93109	4.20213	5.85376	5.58642	5.71425	5.45019	5.64696	6.67319	6.82759	5.8955	5.8028
ARHGAP26	0.0028617	0.00542	7.32443	6.85534	7.45796	7.63464	7.6882	6.11661	6.99342	7.17693	6.70925	5.64236	6.93601	8.53065	7.80027	7.04195
ANK2	0.0028776	0.00544	8.90271	8.95198	8.72368	8.98133	8.9274	7.13211	8.72465	8.45623	8.46018	6.74434	7.80545	2.08852	1.86415	2.08535
OGN	0.0029088	0.00549	2.64209	3.13697	2.58176	3.34358	2.93167	3.02491	2.87812	4.35026	3.7525	1.65293	3.02235	1.76952	2.87788	1.90515
---	0.0029146	0.0055	4.09176	2.45617	5.18476	3.57095	6.24682	3.40861	5.45047	4.87035	4.55416	1.82757	2.40261	8.05016	6.43551	5.98094
QDPR	0.0029273	0.00552	8.16525	6.85047	7.7803	8.07329	7.77837	7.50401	8.78169	8.07128	8.27231	6.1269	5.48353	6.21684	5.87334	5.44603
ARHGAP18	0.0029289	0.00552	3.76958	5.38888	3.93132	4.27132	3.87128	5.04941	5.34336	5.20265	4.47154	4.83048	6.21133	7.28168	7.81112	6.75021
GUCY1B3	0.0029333	0.00552	8.20065	7.47266	7.91636	8.34778	8.00156	6.83129	7.63012	6.88907	6.15034	6.98223	6.19317	4.85928	3.75242	3.35901
ATAD5	0.0029359	0.00552	2.39782	2.41138	2.38955	2.49206	2.44782	3.39971	2.56955	2.53751	2.43436	3.66627	2.81388	8.02822	6.78507	9.0568
VCAN	0.0029383	0.00552	6.19273	7.54924	5.75686	6.0082	6.1601	8.6377	6.97317	8.1172	8.18256	8.44256	8.35333	5.71401	6.60075	5.78752
ZNF217	0.0029402	0.00552	4.00125	5.88847	3.96363	4.50285	4.10271	5.52273	5.21448	5.90747	5.23458	5.50311	6.62126	5.31526	3.99999	3.74247
KIF11	0.0029469	0.00552	2.01252	2.49207	1.91547	2.21518	2.05836	5.04545	2.56929	2.36264	2.35766	5.4896	3.52954	9.15374	8.49258	8.4369
HIF1A	0.0030067	0.00563	7.14953	8.54551	7.18379	7.59314	7.18803	8.51047	7.97401	8.73762	8.36323	8.46605	9.45711	6.96818	5.01019	4.2732
PCDHB16	0.003013	0.00564	3.05236	3.81545	2.61291	3.51361	2.79679	5.56271	4.76578	3.28037	3.79157	5.99218	4.81892	5.62285	3.6285	4.12603
STIL	0.0030253	0.00565	2.75857	3.13022	2.66582	2.96323	2.85505	4.45447	2.96759	3.2121	3.05636	4.44338	4.11607	6.53528	7.87211	5.80465
CXADR	0.0030279	0.00565	4.53069	5.18112	2.48684	5.94648	4.96324	7.28712	6.38712	7.31201	6.70392	7.33587	5.9485	5.52443	6.32214	3.92841
MBOAT1	0.0030308	0.00565	3.79086	4.11101	2.81082	3.45331	3.30981	5.4005	5.08535	5.63728	5.53359	3.65261	5.12893	9.63343	8.02299	3.60601
ENPP2	0.0030401	0.00567	9.81244	8.81612	8.22069	9.19254	8.81636	10.1689	10.4235	10.9003	11.2746	3.70611	7.13151	6.58093	6.6115	7.66167
CRISPLD1	0.003057	0.00569	5.13551	6.52101	5.3861	4.62345	4.55959	6.40526	6.69667	6.10566	6.70631	6.29476	6.33057	7.0379	7.06298	6.56392
CDC42SE1	0.0030582	0.00569	5.25264	6.81487	4.68041	5.90515	5.40813	7.07862	6.69959	7.59618	6.6691	6.31788	7.12365	6.83512	3.71596	6.32578
B3GALT2	0.0031253	0.0058	7.59865	6.32651	6.733	7.71726	6.96171	6.78282	7.47166	7.06259	6.92219	4.8046	4.22934	9.17053	8.07262	7.84576
PLP2	0.0031263	0.0058	4.86206	8.13352	5.57688	5.53917	4.86878	7.2259	6.89408	7.22623	7.4624	7.1401	9.67771	6.73208	7.10222	6.50453
BICD1	0.0031271	0.0058	4.2923	6.40677	6.02767	5.90515	5.1235	5.75321	5.22058	5.26437	5.272	6.24498	7.43478	6.312	6.93935	7.12017
LPP	0.0031757	0.00589	5.47928	6.74037	5.58208	5.56295	5.6976	6.86212	6.26486	6.83711	6.79551	6.82885	7.37912	8.13025	8.57438	8.34322
ITGAV	0.0031898	0.00591	6.86751	8.5193	6.79445	7.06168	7.05264	8.43478	8.04231	8.44158	8.28349	8.20363	8.19217	4.18066	5.42202	4.27337
RNF152	0.0032272	0.00597	4.60938	3.90406	3.23633	4.08846	3.91644	5.43188	4.99317	5.20725	5.372	4.1678	3.9821	9.30907	9.06239	9.03949
BGN	0.0032504	0.00601	6.77617	9.13316	6.9761	6.88011	6.83165	8.75247	8.15905	8.80784	8.91275	8.47031	8.57584	7.51038	7.96001	6.85292
PSD3	0.0032541	0.00601	8.5233	8.10628	8.29109	8.93572	8.7059	7.61416	8.08232	7.42917	7.11945	8.11831	6.29868	9.08023	8.90127	7.64559
KIF5C	0.0032776	0.00605	9.8656	9.11936	9.75365	9.95253	10.1412	9.04167	9.48755	9.37845	9.46396	9.08803	7.07938	5.44552	4.53331	3.53189
UNC5C	0.0033193	0.00612	5.03209	4.74272	4.46685	5.10396	5.05441	5.69415	5.89847	6.68587	6.83351	5.70329	3.93249	5.206	3.1986	4.18718
MLF1IP	0.0033207	0.00612	2.14634	2.56886	2.2261	2.09334	2.09621	3.29447	2.37914	2.33909	2.20036	3.53109	2.70297	6.4536	5.73426	7.32324
PTX3	0.003348	0.00616	2.77529	5.45636	2.50714	2.86993	2.56051	3.24757	2.66392	4.4754	3.24034	3.91166	9.56299	6.96148	5.86108	5.43715
UBE2T	0.00335	0.00616	4.40066	4.36738	3.93275	4.44426	3.74495	5.77571	4.56229	3.69197	3.66678	6.04567	4.92891	9.3292	10.0563	9.07434
PPIB	0.0033702	0.00619	7.81279	9.4446	7.74031	8.08119	7.73526	9.35442	8.93532	9.03104	9.51955	9.23822	9.2836	6.61852	6.09097	4.80292
ACSL1	0.0033977	0.00623	5.97042	6.08777	5.17748	5.71114	5.49508	6.55725	7.02257	7.60396	7.41973	4.74235	6.26609	6.87386	6.54172	5.14273
BLM	0.0034117	0.00625	3.45875	4.27956	3.48488	3.82133	3.48482	6.16675	4.58049	4.12852	4.27524	6.56653	4.22139	7.11979	7.46321	6.60386
PLVAP	0.0034118	0.00625	5.34715	6.109	4.0806	5.32594	5.32386	6.1	6.02746	5.86798	6.25428	5.83348	6.41862	5.23611	6.44485	5.40878
FAM114A1	0.0034341	0.00628	4.33253	5.44786	4.24758	4.51124	4.46901	6.00444	5.6434	5.85615	5.41629	5.93022	7.04128	5.64389	5.50106	5.61677
SH3PXD2B	0.0034695	0.00634	4.20168	5.73013	4.04301	3.44841	3.94018	4.99625	5.11924	5.92551	5.36109	5.70886	5.81339	2.06274	2.80042	2.35066
LOC440894	0.0035524	0.00649	3.35656	2.92698	3.73255	4.50542	3.88908	2.20514	2.97941	2.23517	2.17708	2.02443	3.6156	5.38471	4.43235	3.31819
DPP10	0.0036616	0.00668	6.49272	5.46623	6.36132	6.96072	6.69852	6.52229	5.94339	5.77375	5.34232	5.98965	3.51537	5.05221	4.22271	4.3242
P2RY13	0.0036754	0.0067	5.34788	5.73156	4.38048	5.81015	5.60699	5.38301	6.07962	7.94908	6.71499	3.25714	5.30607	6.69624	6.5905	5.91781
LIMS1	0.0036839	0.00671	4.24044	6.56191	3.77095	4.94628	4.32537	6.53446	6.24086	6.83524	5.92762	5.85828	6.79649	4.79883	3.12892	3.47862
PLK4	0.0037066	0.00675	2.16059	2.27939	2.18721	2.17249	2.18413	3.09776	2.48337	2.32263	2.3476	3.44682	2.56294	6.09713	6.0794	6.33274
PGGT1B	0.0037369	0.00679	4.48747	6.1418	4.35692	4.63607	4.05806	5.33655	5.5802	6.22058	5.56719	6.64628	5.5507	8.70119	8.93232	7.9385
NME1	0.0037554	0.00682	7.32291	7.80362	7.15388	7.61471	7.03114	7.8079	7.26972	6.69421	6.66324	7.90454	7.69038	13.4951	12.1346	9.29748
PLP1	0.0038146	0.00692	13.5232	12.853	11.649	13.5289	13.1796	13.6377	13.9853	13.7908	13.9424	8.64504	10.142	6.20794	2.96307	5.78401
HIST1H2AB	0.003832	0.00695	1.88757	1.74507	1.89959	1.80226	2.07521	3.24169	2.48647	2.07455	2.0082	4.27064	2.4215	7.54383	8.13143	7.21301
MYO1B	0.0038468	0.00697	4.8512	6.23253	4.92947	5.584	5.39	6.25199	6.3571	5.13887	4.7682	5.70063	6.97525	6.66818	6.63083	6.30404
SOCS6	0.0038641	0.00699	6.11575	6.64274	5.13192	5.94008	5.17512	7.15809	7.00623	7.68181	6.51142	6.09817	6.12062	4.41514	4.33384	3.8376
ITGA4	0.0039048	0.00706	2.88815	3.47228	2.88426	2.68782	2.75256	4.11731	3.13245	3.16884	2.77645	3.42293	4.89227	8.04082	7.95629	6.35797
GSN	0.003915	0.00707	7.37794	8.30553	7.10305	7.37064	6.88146	8.23513	8.58142	9.03824	8.84579	7.21416	7.49136	8.6903	8.91815	8.01052
RPN2	0.0039394	0.00711	6.50385	8.5468	6.53865	7.03052	6.50307	8.25617	7.69612	7.98316	8.03441	8.12598	8.51975	5.42507	5.49885	3.96709
FLRT2	0.0039665	0.00715	6.25021	5.27585	6.02403	6.68753	6.39577	4.72669	5.35627	4.94053	5.08288	5.50424	4.03423	4.51033	3.54523	4.42478
IQCA1	0.0039851	0.00718	5.0433	4.81364	5.24777	5.7394	5.81628	3.61293	5.20776	5.50023	4.05247	3.19027	3.82966	7.50984	8.21929	5.42635
ATP2B1	0.0039903	0.00718	8.84481	8.17234	8.24675	8.82444	8.30077	6.6664	7.6067	6.80337	6.36513	7.61569	7.36973	5.73591	10.3451	7.15041
SPRY4	0.0039963	0.00719	4.38134	5.70613	3.7775	4.6055	4.44691	7.81412	5.5535	4.97688	5.08872	8.87766	7.11583	6.888	7.59718	7.83304
ZYX	0.0040324	0.00725	5.48723	7.17909	5.91169	5.68464	5.82276	7.17285	6.49492	7.17527	6.37189	6.86402	7.90758	6.2989	5.25044	4.36734
YPEL2	0.0040571	0.00728	6.40458	5.5983	5.64306	6.2968	5.76511	5.81416	6.25622	6.94891	6.92356	4.53591	4.78625	7.40349	6.60229	6.49286
PTPRD	0.0040812	0.00732	7.94859	6.91656	7.14821	7.89445	7.41099	7.78356	8.27525	8.6424	8.86641	7.71705	5.32447	6.36392	5.43186	5.139
NOX4	0.0040817	0.00732	4.10977	4.53458	3.85962	4.20219	4.19047	4.16205	4.57333	4.37719	4.11122	4.21769	5.28552	7.79491	7.0883	4.60078
NELL2	0.0041484	0.00743	8.46167	7.80668	8.12811	8.62823	7.87	4.35644	7.80025	5.51714	5.3907	4.76606	5.48761	4.33036	2.54842	3.98984
MLIP	0.0041649	0.00745	5.454	3.44723	5.26034	5.65096	6.23602	2.7804	4.23575	4.3302	3.79073	2.2617	2.49481	6.90964	6.30924	6.0126
RHOG	0.0041695	0.00745	6.65368	7.35331	5.93006	6.06554	5.67671	7.20528	7.32453	8.27667	8.53769	5.94712	7.16806	7.61567	6.51832	6.91636
FGF1	0.0042108	0.00752	7.65924	8.81708	6.90034	7.57422	7.37782	7.75326	8.63894	8.77613	9.1538	5.98088	7.57238	9.06212	11.4552	11.4758
PTN	0.0042144	0.00752	8.73213	9.14179	8.5427	8.78744	9.27276	9.73569	9.25624	9.24869	8.93328	10.6347	9.89244	7.54867	7.97224	8.72495
EMP1	0.0042225	0.00753	3.88369	8.99118	4.17976	4.74112	3.54468	7.36524	6.37647	7.2296	7.3966	8.82663	9.58791	7.25794	5.44149	5.93495
CFL2	0.0042492	0.00757	7.2463	6.2207	6.14834	6.99436	6.59954	6.9072	7.49515	8.07052	7.98303	6.1684	6.08987	4.96836	4.50513	2.58276
HTR5A	0.0042656	0.00759	6.29464	4.63223	6.18248	6.44521	6.20623	3.04504	5.55355	4.58627	3.00054	4.29824	2.82593	5.52162	4.91786	6.02879
ERAP2	0.0042669	0.00759	3.13244	5.22884	3.13105	3.43097	3.84549	4.90338	4.76903	5.78108	5.46837	4.42256	6.07561	6.24307	5.10902	3.87815
CPM	0.0043338	0.0077	5.26642	6.18401	4.20157	4.9902	4.67471	6.86087	6.48879	7.5198	6.70579	3.19068	5.48868	5.88492	6.81834	6.96713
MRC2	0.0044044	0.00782	5.08492	6.05547	5.18585	5.14574	5.2666	5.6369	5.74233	5.72109	5.66501	5.67049	6.84833	5.67551	5.33121	5.64011
GIMAP7	0.0044804	0.00794	6.09831	7.46295	6.63576	6.5508	7.24338	6.69211	6.81961	7.72836	7.09488	5.20723	6.90958	6.00143	5.01457	5.99412
TMEM178A	0.0045105	0.00799	6.65562	6.37755	6.24156	6.27069	6.56916	6.40773	6.25964	7.78907	6.52388	5.95753	5.00615	6.19353	5.26204	5.9508
PDE1C	0.0045337	0.00803	6.71138	4.87264	6.00571	6.56504	6.4965	6.87496	7.26913	7.83694	8.21068	6.55976	6.17787	7.39408	7.47001	4.97255
TSPYL2	0.0045557	0.00806	8.03794	7.24979	8.34612	8.6299	8.1839	6.37451	7.34796	6.45857	6.51555	6.62127	6.77579	5.36803	8.78832	6.95872
TNFRSF19	0.004575	0.00808	4.50084	5.21649	4.49747	4.6668	4.88073	5.57278	5.62566	5.20033	5.26488	7.95983	5.54036	7.86798	6.91489	7.13342
HPS3	0.0046308	0.00818	6.13683	7.45427	5.70127	6.74052	6.42586	7.98598	7.56753	8.54267	7.46805	6.86406	7.60984	5.8476	7.7096	7.34414
WSCD1	0.0046776	0.00825	5.39124	6.14472	5.44187	5.33744	5.43025	8.4413	7.62212	6.85633	7.11165	7.79361	5.48588	10.019	10.4052	10.12
ATP6V0E1	0.0046896	0.00826	8.96487	10.3877	8.78163	9.35543	8.96624	10.4491	10.3897	10.6527	10.4273	9.36659	10.3056	8.57801	7.97762	8.77956
RFTN2	0.0046932	0.00826	8.14614	7.23891	7.72617	8.43915	8.47137	8.71803	9.44976	9.29602	9.56039	8.01745	7.20954	6.37674	6.04251	6.27545
GATS	0.0047346	0.00833	5.87003	5.87306	5.50874	5.91665	6.14647	6.18343	6.7581	7.8448	7.60945	5.70315	4.84169	5.41148	5.6063	5.44696
SLC35D2	0.0047871	0.00841	4.73871	5.40514	3.98898	5.05944	4.2697	5.53592	6.07605	6.84548	6.12454	4.03786	5.11146	6.93941	5.47504	6.99309
THBS2	0.0048295	0.00848	6.78866	6.47268	5.36112	5.78914	5.68539	7.6066	7.25806	7.83428	7.28141	7.14825	6.62376	8.25396	7.36923	6.94235
PSME1	0.0048305	0.00848	6.18222	7.43906	6.07668	6.652	6.21718	7.63625	7.08989	7.75315	7.96022	7.48205	7.80122	7.60886	8.392	5.98407
KCNMB4	0.0048356	0.00848	7.9969	7.99018	7.49679	7.77689	7.53991	8.16143	8.14728	9.21663	8.84714	5.9339	5.82143	6.891	4.57644	4.72922
EXO1	0.0049132	0.00861	3.27597	3.44587	3.25887	2.95639	3.13898	4.74416	3.46831	3.2926	3.20079	5.14256	3.81473	9.46431	10.4394	10.8406
PTPRZ1	0.0049715	0.0087	7.79837	10.1095	8.03591	8.24198	8.33715	10.7515	9.68833	9.44845	9.60468	10.8854	9.57653	8.95617	9.79717	9.27382
STAT3	0.0049837	0.00871	7.53089	9.28612	7.27148	7.92332	7.30084	9.12657	8.97221	9.04589	9.10261	8.51246	8.9916	6.03104	4.57504	3.55832
FUT9	0.0050008	0.00874	6.47113	5.5795	6.41268	6.86057	6.48737	5.44017	6.55525	5.85022	5.59572	5.57404	4.24288	6.48223	5.82101	5.17273
---	0.0050168	0.00876	4.62229	5.69545	4.35163	4.54401	4.38398	5.36113	5.18836	6.12166	5.7183	7.07992	7.39196	6.66793	4.14557	5.43087
RORB	0.0051175	0.00892	7.47153	6.64493	7.3301	7.36325	7.32608	3.96661	6.87391	5.41102	6.14443	4.52513	5.95117	5.01237	6.23932	5.83285
DFNA5	0.005126	0.00893	3.98171	5.90182	4.09224	4.58973	4.1378	5.9321	5.72049	5.84145	5.50038	5.93827	6.55876	7.75471	8.22273	6.85509
SSR4	0.0051283	0.00893	5.8715	7.32444	6.05657	6.60034	5.9736	7.32476	6.96345	7.39705	7.34935	7.16426	7.71781	7.64897	6.87923	5.90361
CD24	0.0052001	0.00904	2.92051	2.75849	2.99115	2.49582	2.95618	4.63237	2.72484	2.19008	4.56245	4.45619	3.30309	5.86784	6.68602	6.6407
PLCE1	0.0053804	0.00935	4.65658	6.30473	4.9148	5.09003	4.69377	6.465	5.57391	5.6342	5.97265	7.15883	6.03166	6.80567	8.67124	7.48393
AKAP12	0.0054307	0.00943	7.40521	7.20304	7.67994	7.76495	7.65065	6.13793	7.07292	6.14401	5.63567	6.59708	7.44076	6.35918	5.49231	5.86992
SELPLG	0.005443	0.00944	6.86525	7.4527	6.09814	7.02375	6.86549	6.85448	7.76666	9.1821	8.73205	4.67611	7.5056	6.6899	5.46785	5.18521
WASF1	0.005445	0.00944	6.62374	6.11511	6.36701	7.41854	7.20177	7.36929	6.35635	6.65784	6.49824	5.69878	4.41383	6.25299	5.27371	4.2859
LDB2	0.0055431	0.0096	7.05489	6.22839	6.9777	7.44519	7.27828	5.29046	6.63598	5.91079	5.35101	6.68673	4.66125	8.31017	6.17082	6.80717
PNP	0.0055628	0.00963	4.12763	6.32045	4.51553	4.48134	4.58354	6.39701	5.75007	6.15633	6.03712	5.39332	7.22366	4.67617	6.40513	5.59967
TSHZ3	0.0055733	0.00964	5.94406	4.77949	5.37896	5.21854	5.24199	4.97527	4.47381	3.72074	3.55982	5.14889	5.88157	10.1471	6.76941	9.06237
HIST1H2BC	0.0055986	0.00967	6.25672	7.12796	6.23258	6.49958	6.41952	8.4128	6.96531	7.28186	7.08901	9.08699	7.82013	8.99433	6.73759	8.04525
NDRG2	0.0056707	0.00979	10.0168	8.47525	9.92517	10.166	10.4262	7.98642	9.61842	9.44758	9.78253	8.74983	6.67378	6.9971	7.56766	3.41716
GABRB2	0.0057488	0.00991	8.86676	7.16717	8.57853	8.98917	8.85638	5.85366	7.99835	6.19612	4.69834	6.12929	4.72166	3.25142	3.61085	3.58289
LOC285696	0.0057836	0.00996	5.05164	3.72145	4.44708	5.09071	5.18872	4.57254	4.18558	3.96886	3.74505	4.34098	3.15324	7.74215	6.25599	7.24403
BEX1	0.0058373	0.01	7.95699	7.7954	8.4422	8.78024	8.24178	7.41953	7.08007	6.15642	6.63495	7.5967	5.00623	6.69195	5.62272	3.49551
PLA2G7	0.0058663	0.0101	4.55468	5.26928	3.97099	5.68814	4.5571	7.39143	6.27146	7.10619	7.31835	5.91542	3.75447	6.76238	9.74167	6.89421
DUSP6	0.0058863	0.0101	5.70777	6.60225	5.17292	6.56961	4.2972	7.6603	6.80212	6.75436	6.6195	8.28935	7.9775	8.24538	7.90205	7.84583
GRN	0.0059299	0.0102	6.68058	8.37227	6.50361	6.69095	6.5373	8.21317	7.85942	8.33706	8.08137	7.61326	8.02453	3.86445	4.18545	2.76774
DIO2	0.0060236	0.0103	4.88191	3.56045	4.15061	4.6898	4.8594	3.22959	3.8956	3.24925	3.27357	2.89613	3.53882	5.15537	3.96381	3.79081
SLC39A12	0.0060316	0.0103	5.1119	5.2705	6.30102	6.4027	5.45676	3.7155	6.05163	5.21687	5.18599	3.61304	4.29037	7.25913	5.00722	7.38011
DSEL	0.0060849	0.0104	5.18106	5.29852	4.89636	5.17202	4.76539	7.4113	6.61419	6.33369	6.83782	8.15349	5.8731	6.88856	5.17565	6.59258
STXBP3	0.0060976	0.0104	5.90363	6.18007	5.2418	6.48558	6.14405	6.68036	7.18407	7.64845	7.54482	6.29499	6.21915	6.1604	2.8586	2.88305
AGXT2L1	0.0061268	0.0105	7.34067	5.30045	7.5785	8.22962	8.74278	3.37542	7.90624	7.44291	7.55076	4.61358	3.53988	4.83615	2.70468	2.96183
STOX1	0.0061567	0.0105	5.35242	3.94817	5.83383	6.64567	6.19304	2.29857	4.61502	4.77342	4.34385	3.76179	3.24388	6.68297	6.50722	6.57788
ATL3	0.0062508	0.0107	5.21874	6.76248	4.96626	5.68694	5.06954	6.55244	6.34344	6.96787	6.99637	6.0761	7.17843	8.23193	5.7564	5.44767
IFIT2	0.0062646	0.0107	6.65625	7.12181	6.08919	6.55263	6.00496	7.97078	7.61053	8.07899	9.21816	6.25544	6.83136	7.86819	9.44531	5.57605
OLFM1	0.0064288	0.0109	8.94591	8.41992	9.15399	9.28744	9.00247	6.85088	7.91788	6.67301	6.48086	7.55699	6.82627	6.39976	7.2426	5.90735
CTSO	0.006429	0.0109	5.02796	6.39509	5.00236	5.20889	5.30211	6.03062	6.48067	6.65912	6.57901	6.0167	6.50566	2.65151	4.31713	1.81256
TSPAN8	0.0064316	0.0109	2.30278	2.60168	2.32219	3.20166	2.24033	2.80099	4.33453	5.58683	6.17953	2.19315	1.8026	3.2519	3.18233	3.54721
MIR600HG	0.0064737	0.011	5.07352	3.27002	4.73982	4.48399	4.68688	3.51164	3.88852	3.50481	2.98644	4.10352	2.89059	5.59388	3.75878	4.75892
ATG4C	0.0065521	0.0111	4.78643	4.5827	4.51164	5.12401	4.84453	4.90942	5.90472	6.49351	6.4001	4.40858	4.67475	5.56208	6.74686	6.57335
GRIA1	0.0065642	0.0111	6.67164	7.12346	6.90104	7.10474	6.84724	5.41226	6.37394	5.31644	4.64035	5.12059	7.28828	6.39966	4.78759	4.10027
ATP11C	0.0065728	0.0111	3.52998	4.17962	3.28437	3.45223	3.11857	4.57637	3.91593	4.46881	4.3276	4.31234	5.18284	5.45406	4.69058	4.3983
ELAVL2	0.0065885	0.0112	7.23969	5.67935	6.76205	7.3435	6.67303	4.98954	5.82477	4.51185	3.78262	7.02126	3.6782	5.57563	6.10356	3.77192
DEPTOR	0.0066755	0.0113	5.99566	5.48893	5.28353	5.86929	5.55675	5.29178	6.81332	7.55496	7.0687	4.45027	4.13449	6.3015	4.92971	4.15372
VRK2	0.006681	0.0113	4.95337	4.97519	4.21472	5.20269	4.88933	5.56301	5.95785	7.13557	6.92495	4.01455	5.11859	6.72046	7.30541	6.81827
MTSS1	0.0066819	0.0113	6.33251	6.76841	5.87283	6.49822	6.18314	8.19631	6.9734	7.98387	7.638	7.89184	6.01179	6.25112	5.37253	3.47176
PARM1	0.0066892	0.0113	7.25654	6.41194	6.93818	7.44027	7.32311	4.73538	6.32514	5.56986	5.51176	4.97853	6.71797	5.15432	4.86143	3.17019
GABRA4	0.0067107	0.0113	6.66252	5.90548	6.745	6.93574	6.90755	3.1312	5.79478	4.07958	3.31219	7.18243	3.27765	5.55236	6.77546	4.85442
NBEA	0.0067316	0.0113	7.00665	5.71284	6.67035	7.0923	6.58584	4.96469	5.64818	5.06959	4.69282	5.80367	3.89745	8.15423	8.95363	10.9242
S100A10	0.0067591	0.0114	5.27373	9.95801	5.09644	6.68479	5.3282	8.75343	8.62334	9.37668	8.86704	9.22612	9.98891	4.44862	3.36872	2.28977
MGAT4C	0.0067769	0.0114	5.00887	4.25448	4.64959	5.5084	5.14136	3.45761	6.04162	5.22729	4.73783	3.41093	3.48588	5.9731	5.85133	5.07046
AMN1	0.0069631	0.0117	7.05516	5.79586	6.18506	7.14383	6.69117	5.70566	6.51722	6.52082	6.60991	5.89167	4.65977	5.44308	7.46996	6.28391
C12orf53	0.007108	0.0119	7.26725	6.61672	6.67243	7.26807	7.09886	5.83624	6.02617	5.71717	5.69099	6.33731	5.23205	6.23969	4.89268	4.69126
CYB5R2	0.0071522	0.012	6.41479	5.04584	5.45471	5.55693	5.22442	6.52466	6.35942	7.00415	7.28897	5.79549	5.96302	7.12829	6.29864	7.44053
NECAP2	0.0071744	0.012	4.98202	7.13908	5.58994	5.8382	5.43734	6.85943	6.89978	7.46598	7.10982	6.53069	7.26723	4.25481	4.83735	3.20957
ELOVL4	0.00721	0.0121	5.04497	4.27003	4.74354	5.45497	4.82119	3.91273	4.354	3.77662	3.22876	4.08456	3.12157	10.39	10.4067	9.82559
IGFBP7	0.0072885	0.0122	8.44442	10.4745	8.84891	8.81048	8.62237	10.6258	10.3981	10.8338	10.2294	9.0108	10.2787	7.29002	7.49287	7.12248
ABCA1	0.0073076	0.0122	4.32649	7.92041	4.93871	5.45368	4.41063	6.69294	6.43793	7.34243	6.33582	7.6826	7.88464	6.91186	4.8063	5.27947
OXR1	0.0073543	0.0123	7.12617	6.21102	7.11248	7.74341	7.27169	4.70122	6.77051	6.0047	4.49376	4.72643	5.98958	7.15812	8.96311	8.31044
SALL1	0.0073893	0.0123	6.87354	7.13211	6.16442	6.83763	6.62889	7.81428	7.80281	8.50576	8.42309	7.57606	6.75331	8.57375	8.3837	8.15261
DNAJB1	0.0073926	0.0123	6.17	8.26116	6.65213	6.98561	5.93222	7.4871	7.22492	7.53772	6.97807	7.39534	8.57974	6.51665	4.60697	4.44125
FAM72B	0.0074217	0.0124	3.4814	3.92464	2.95011	3.69656	3.19502	5.45785	4.15151	3.86086	3.76172	5.17614	4.52274	8.29534	5.2341	6.14046
BAZ1A	0.0075334	0.0125	4.0609	5.23804	4.05975	4.31765	4.15405	5.45759	5.1335	5.84565	5.36469	5.15818	6.34443	5.18617	4.41117	5.26834
RPS27L	0.0075536	0.0126	2.23785	4.0036	1.50293	3.78661	2.75814	3.65154	2.95739	3.68985	3.67407	4.20231	3.63313	6.8916	4.37639	7.24241
CCDC80	0.0076489	0.0127	3.94814	6.05156	3.7687	4.37858	3.80719	5.08864	6.11058	6.29808	6.5158	7.10983	7.11498	6.09699	6.78755	5.77376
ELK3	0.007685	0.0128	4.79583	6.67358	4.6041	4.96807	4.84432	6.80914	6.07171	6.87851	6.27841	6.5194	7.06496	6.47019	5.78381	7.36729
FGFR3	0.0077018	0.0128	7.22336	7.21053	7.53328	7.18812	7.61655	5.95145	7.29421	7.07633	7.15013	5.71439	6.05012	9.47551	9.52392	7.72233
SGK1	0.0077117	0.0128	8.37444	8.13899	7.14414	8.39747	7.66817	8.81473	9.45133	10.214	9.77931	7.94709	8.4409	6.87218	7.19209	5.70297
TCEAL2	0.0077141	0.0128	8.34125	7.73379	8.35446	8.77407	8.32975	6.9292	7.14066	7.16308	7.38307	8.6144	6.29541	7.27618	6.37999	4.47519
RGS1	0.0077353	0.0128	2.44008	3.70124	2.34386	4.00356	1.95353	3.84136	4.66457	5.96846	3.15749	3.58762	6.90477	5.32905	6.26346	6.62519
NT5E	0.0078966	0.0131	4.94787	4.79445	4.68748	4.49987	5.72428	7.1323	5.44118	5.78509	6.33938	6.62895	7.35968	7.2656	6.35445	6.76198
ZC3HAV1	0.0081026	0.0134	4.29701	6.84431	4.91216	4.80085	4.98656	6.53491	6.14098	6.428	6.95164	5.74541	7.08036	5.79427	4.92319	5.5762
ZNF117	0.0081147	0.0134	2.57493	4.70254	2.57845	4.65987	4.62619	3.33912	4.41356	4.98162	4.3994	5.73001	5.698	7.45322	8.40253	7.97519
CD151	0.0081256	0.0134	5.66142	8.13421	6.0672	6.29726	5.44459	7.63272	7.01107	6.94126	7.0836	7.45319	8.45972	7.27137	7.27018	6.96311
PFN1	0.0081457	0.0134	5.32477	7.20263	5.69548	5.99457	5.36155	7.09619	6.55342	7.03716	6.88233	6.52318	6.89542	9.08572	9.09836	8.59155
HSPA5	0.0081507	0.0134	7.70005	9.13756	7.26119	7.55087	7.31508	8.60195	8.17021	8.66635	8.82039	8.71952	9.31278	5.36093	2.67996	4.60937
CPNE4	0.0081846	0.0135	5.40234	5.36143	5.07593	5.37359	5.47926	2.68514	4.22454	3.86352	3.67437	2.76809	5.02948	5.5321	6.7436	6.03997
CNN2	0.0082387	0.0136	4.51694	5.91924	4.04084	4.4437	4.35195	6.00843	5.35639	5.40881	5.11166	5.61387	7.72294	6.38202	4.93974	6.51678
DAPK1	0.008249	0.0136	6.76424	6.34318	6.95132	7.40899	6.93602	4.99257	6.50312	5.9097	6.18733	5.84476	5.87156	5.0424	3.57278	4.38335
ME1	0.0083615	0.0137	5.68132	5.10323	5.61517	6.3935	6.18963	5.12784	5.90458	6.36383	5.8702	5.77214	4.21659	6.57402	7.20929	6.84703
ANKRD50	0.0084339	0.0138	5.46118	6.03351	5.33674	5.55482	5.35477	7.10712	6.19828	5.77429	5.67066	7.16924	5.81476	6.77452	8.10646	6.35296
SNX1	0.0084703	0.0139	6.00431	6.47935	5.42882	6.3828	6.02558	7.15538	7.01581	7.45463	7.68235	6.68539	6.28459	7.04941	6.44297	6.12601
FOLR2	0.0084829	0.0139	6.28393	8.94622	6.08978	7.12661	6.26539	8.10796	7.48121	9.02101	8.90915	5.84264	6.92678	6.32705	5.3565	5.53322
GEM	0.0085063	0.0139	3.52299	5.52188	3.29202	4.21551	3.40179	4.7098	4.81658	4.95478	4.5179	4.80729	7.74313	6.73821	7.32749	4.15341
PLCB1	0.008573	0.014	8.36365	6.84266	7.75343	8.14704	7.91629	6.79364	6.92494	5.85522	5.97264	6.5731	5.90321	6.19486	4.24875	5.30871
CDC7	0.0086246	0.0141	3.25928	4.22144	3.64222	4.04532	3.63651	5.38414	3.86269	3.8318	3.70742	5.39855	4.73726	5.68334	5.69442	4.83277
GPRASP2	0.0087331	0.0143	6.57596	5.02872	6.45959	6.77205	6.16166	5.23108	5.47329	4.88897	5.01881	5.34361	4.04163	8.46582	7.85326	6.43223
CREG1	0.0088552	0.0144	7.03134	8.30175	6.62607	7.79102	7.33033	8.4651	8.57485	9.50387	8.5545	6.85431	7.4728	6.54655	6.82102	5.74741
ALG8	0.0090518	0.0148	5.06205	5.963	4.45502	5.28899	4.42569	5.98115	5.77416	5.75948	5.82047	5.4927	6.12595	5.86691	6.66663	6.48109
STK17A	0.0090632	0.0148	4.35208	5.98797	4.28594	4.78373	4.32442	5.60847	5.32733	5.46442	5.22708	5.00658	7.21847	5.23093	4.24797	4.50088
B3GNT5	0.0090652	0.0148	3.23489	3.97143	2.75526	3.56501	3.28373	3.67399	3.97361	5.53379	4.07077	4.20627	5.41348	5.77505	4.02894	4.39009
AK2	0.0091176	0.0148	2.77539	3.93604	2.96662	3.53901	4.04276	4.20875	4.15634	5.55305	5.13189	4.45176	5.33484	5.2269	9.26837	6.71539
IL1RAP	0.0091342	0.0148	4.14134	6.55946	4.1239	4.26229	4.15307	6.7322	4.56646	5.97511	5.35832	8.38841	6.98422	6.68359	6.52637	5.63112
DIXDC1	0.009151	0.0149	6.95471	6.17204	6.16772	6.83638	6.34724	6.5197	7.48929	7.60533	7.61982	4.90498	6.30244	4.16042	3.34959	2.9337
KIF20B	0.0091968	0.0149	2.3102	2.76485	2.46952	2.5293	2.42321	3.91761	2.69299	3.05387	2.69665	4.26967	3.32234	7.27113	6.11123	6.00498
OSBPL1A	0.0092253	0.0149	7.23663	6.60032	6.98365	7.3367	7.14454	6.66976	7.2966	7.55408	7.76624	5.18857	6.41965	5.18476	3.88495	3.74156
LBP	0.0092318	0.0149	5.60507	4.53763	5.45046	4.50382	5.74696	4.60027	3.88228	3.96044	4.64154	3.96499	3.94241	8.53439	5.96387	6.81735
ALDOC	0.0092361	0.0149	9.69738	8.72142	9.42445	9.46666	9.95694	7.08037	9.69129	8.31443	9.61998	8.7383	7.02088	6.20684	5.81719	5.51317
IL10RB	0.0092555	0.015	3.97879	6.13973	4.47827	4.62268	4.46458	6.19431	5.50009	6.18563	5.49587	5.76646	6.55151	7.86148	6.94474	3.74581
NEFL	0.0093196	0.0151	9.9088	8.10074	9.55536	9.66636	9.27315	7.70452	8.29819	6.21779	3.90928	8.13339	4.91093	6.57908	7.02437	6.21559
FXYD1	0.009332	0.0151	7.41568	7.08253	7.81838	7.90942	7.8524	5.76689	7.385	7.05376	8.15913	6.25284	5.81369	10.7835	10.8993	11.3582
HIST1H4C	0.0094387	0.0152	8.89912	8.38008	8.86492	9.15062	8.91526	10.1261	9.78531	8.98927	9.16277	11.0185	8.48472	6.70686	8.03766	8.01734
COL1A2	0.0094406	0.0152	4.99222	6.91992	5.07286	5.05179	4.92554	6.63744	6.38179	6.26313	6.44602	5.53474	8.28164	6.59805	5.68883	6.94657
PLIN3	0.0094769	0.0153	6.24622	7.02133	5.56973	6.48737	5.78731	7.11835	7.17037	7.60914	7.93372	6.18891	7.15759	7.0595	9.00834	8.12611
PHLDA1	0.0094922	0.0153	6.3875	7.20477	6.10138	6.23606	6.08759	9.20587	6.97545	7.03033	6.95938	9.29069	7.86045	5.67029	8.45966	6.90988
IGFBP3	0.0095232	0.0153	5.26237	5.99153	5.01606	5.13259	5.25814	6.92623	5.79696	5.5289	5.67215	7.08247	9.81974	6.95732	6.23874	6.4023
COQ2	0.0096061	0.0154	5.08813	6.6584	5.00097	5.04666	5.01535	6.17871	6.02934	6.40697	6.21301	6.03324	6.30208	7.63403	7.75648	6.1886
HBB	0.0096215	0.0154	8.23167	6.81651	7.45516	8.38281	6.02155	11.1038	8.34118	9.27214	9.35182	8.57705	7.67402	7.4444	7.35286	7.26827
GLT25D1	0.0098872	0.0159	6.13937	7.62941	5.69713	6.37591	5.79523	7.35294	6.94157	7.44872	6.84893	7.31315	8.04697	8.8489	9.55732	9.99005
TAGLN2	0.0099562	0.016	7.26537	9.485	7.89597	7.46614	7.55058	8.95173	8.23826	8.76018	8.46481	8.80778	9.46139	6.86571	6.53673	5.48095
PHACTR3	0.0100144	0.016	7.76086	6.80508	7.57429	7.91484	7.72635	7.84191	7.78309	7.65079	8.05008	7.87531	5.02907	7.73784	7.14802	8.35846
TPPP3	0.0100903	0.0161	8.43645	8.37331	7.48221	8.19763	8.21135	7.99764	8.84899	9.8903	10.2682	6.6809	8.26056	6.83354	8.92723	6.68589
LEF1	0.0101361	0.0162	4.42255	5.55845	4.52482	4.28963	4.60631	5.08532	5.58005	5.00765	5.50621	4.57519	6.66761	5.84723	4.42161	3.93881
RUNX1T1	0.0102298	0.0163	5.7997	5.38149	5.87917	6.49528	6.31121	5.16118	5.59616	5.30149	5.09882	5.53177	4.71362	10.1545	6.28473	5.56477
MYC	0.0102694	0.0164	4.06006	5.39458	4.01795	4.51397	4.07383	5.78121	4.9159	5.5324	4.66127	5.61977	7.1987	8.55308	6.91607	8.38223
CX3CR1	0.0103973	0.0166	8.34801	10.4504	7.04404	8.96469	9.01949	9.41239	10.0905	11.4384	10.942	4.81185	8.9511	6.69788	8.50793	6.53663
PYGL	0.0104213	0.0166	4.05205	7.63195	4.45584	4.96719	4.29783	7.69956	5.85124	7.11516	6.06984	7.49372	7.76351	3.68194	4.99566	6.70922
HIST1H3J	0.0106543	0.017	3.32583	3.7399	3.37388	2.93412	3.1624	5.46067	4.24174	3.50001	3.39759	6.17375	4.73087	7.14053	7.31225	6.67982
CCDC3	0.0106757	0.017	6.67641	7.1015	6.69283	7.38609	6.62047	5.65539	6.57609	5.50575	4.69932	5.30825	6.43386	9.56749	5.38764	6.2691
LMO3	0.0107646	0.0171	9.40348	8.3802	8.77613	9.64997	9.06017	6.89563	9.03214	7.76096	7.93764	5.60529	6.98763	9.8688	9.08188	10.1108
CLIC4	0.0107768	0.0171	8.06259	10.0283	7.29615	8.05101	7.62973	9.32516	9.57167	9.89793	9.65375	8.95239	10.4085	8.53685	7.06096	9.04302
HIST1H4D	0.0107796	0.0171	5.11161	5.41676	6.1182	6.1364	5.69282	6.59324	5.69279	5.99901	5.53415	8.01809	5.2656	6.48625	8.73003	7.19997
TNFRSF21	0.0107953	0.0171	6.12973	6.79642	5.46525	6.19669	5.93852	7.93077	7.06565	7.6034	7.69979	8.07726	6.35234	7.33252	5.77544	5.82087
TREM2	0.0108044	0.0171	4.92185	7.52945	4.9388	6.07934	4.85637	7.48483	7.55427	8.33711	7.41223	4.78356	6.80234	6.23525	5.1791	5.02084
PFKFB2	0.0108556	0.0172	5.78392	7.07822	5.80003	5.84359	6.12858	6.60481	6.18051	7.45489	6.9013	5.88973	5.79843	6.86639	5.41732	6.06788
CD38	0.0108753	0.0172	4.46683	5.61582	4.81946	5.13728	4.76835	5.61925	6.4073	6.6369	6.82137	4.80441	5.14905	5.96938	6.26245	3.85319
ANKS1B	0.0108775	0.0172	7.237	6.0093	6.87113	7.43135	7.11036	6.36787	6.41293	6.06535	6.01065	6.39393	4.27888	6.41418	9.12856	8.62281
---	0.010884	0.0172	6.18341	6.62642	5.76625	5.86463	6.06215	8.69927	6.5453	6.18234	6.28037	9.34199	7.54989	2.83839	2.4939	2.75576
GSTM5	0.0108892	0.0172	4.14156	4.46916	3.01873	6.1889	7.53283	2.78095	5.61063	6.55717	5.93232	2.53839	2.69929	7.89609	7.06499	12.1727
---	0.0109464	0.0173	6.03842	6.33448	5.44879	5.96519	5.90548	6.38916	6.70751	7.52101	6.33389	7.68819	8.03301	6.55611	5.26366	7.68366
ID3	0.0110317	0.0174	3.70462	6.91001	3.90953	4.51446	4.3958	5.80304	5.54746	6.34606	6.18884	7.33014	6.83125	6.85008	6.76027	5.86064
PLK2	0.0110514	0.0174	6.8696	6.24485	6.80462	7.80782	7.09094	5.25788	6.87793	5.70329	5.09966	6.434	6.81519	5.41604	4.71674	6.45211
GPR17	0.011061	0.0174	5.79185	5.66878	4.99591	5.80705	6.18461	8.5435	6.69341	6.54454	7.92773	7.18868	4.91447	7.13541	6.25929	5.93227
TAP1	0.0111095	0.0175	4.55868	6.6811	4.83082	4.93304	4.71495	7.0536	5.82131	6.37847	6.34795	6.09967	7.20561	6.50273	5.33508	6.09267
SLC40A1	0.011119	0.0175	4.54218	6.34288	4.60471	5.4732	4.92853	6.56858	6.75558	7.20395	5.74082	6.39091	5.89635	6.68048	7.08929	6.10145
GNG4	0.011157	0.0175	5.28854	5.37766	5.94634	4.91236	5.33162	6.18762	5.33294	4.90476	4.8712	6.71186	5.42352	10.4965	10.4626	10.2696
CALR	0.0111684	0.0175	8.95927	10.6245	8.70026	9.20835	8.84339	10.2344	9.75324	9.95496	10.4392	10.0313	10.3575	7.9529	6.19672	7.54117
ATP1A2	0.0112014	0.0176	8.9087	9.16988	9.03601	9.02546	9.40282	6.57651	9.36569	8.49702	8.99567	8.51125	7.13892	5.45601	4.57363	4.11435
NPL	0.0113277	0.0177	3.5224	5.67944	3.85378	4.95002	3.93585	5.54742	5.9478	6.6406	5.45372	3.70508	4.91298	6.77703	4.69514	6.15999
SLC25A18	0.0113448	0.0178	7.41394	6.50114	7.64805	7.76776	7.62216	4.77991	7.36342	6.71649	6.58947	4.86467	6.16782	7.6578	6.70299	8.05296
GPR37L1	0.0113747	0.0178	8.37328	8.79926	8.17337	7.92157	8.29224	7.39755	8.60807	8.50236	9.46561	5.80219	7.48549	7.399	5.55457	6.75251
DTX3L	0.0113813	0.0178	4.10467	6.57988	4.09734	4.76307	4.25804	6.57012	5.89793	6.65462	6.92305	5.16438	7.24088	7.10941	6.91783	6.22192
ZNF711	0.0114793	0.0179	5.32515	5.15409	5.45233	5.81626	5.41655	6.71421	5.72543	5.39281	5.49585	6.79005	5.62969	7.23988	8.39311	5.75667
PDP1	0.0115602	0.018	8.45153	7.33515	8.13577	8.57978	7.89959	5.96371	7.58896	6.08537	5.02233	5.26852	6.90449	6.92759	5.54447	7.60688
SLC6A9	0.0118571	0.0185	6.32274	6.93845	5.74982	5.97168	5.65865	6.98324	7.20783	7.87869	7.9839	5.90052	6.18524	4.18545	5.62348	4.19665
TCEAL3	0.0119393	0.0186	6.33498	5.84043	4.72387	6.40232	5.04211	3.2515	5.83683	3.38482	3.05685	3.80896	3.24686	4.2784	5.45807	5.35802
TOM1L2	0.0120474	0.0188	5.74355	4.90763	5.97257	5.81209	6.21498	4.98688	5.97865	6.67216	5.73969	4.44947	3.77896	4.42431	3.94405	2.86109
C1orf201	0.0120872	0.0188	4.36351	4.83437	4.03975	4.99588	4.55347	4.11591	4.83805	5.98271	5.58093	3.23284	4.39178	7.95018	9.04367	8.86516
WWTR1	0.0120946	0.0188	5.50571	8.48118	5.14919	6.09066	5.30897	8.00381	7.38302	7.86614	7.53655	6.4795	8.96173	5.71423	4.53785	4.63383
CECR1	0.0121952	0.0189	4.01952	5.77534	3.68216	4.61935	4.31266	5.5815	5.52629	6.89913	6.17535	3.69202	5.22881	7.24512	6.35835	7.48609
GNB4	0.0124546	0.0193	5.64227	7.46471	5.40193	6.17566	5.91458	7.648	7.10813	7.48752	6.9741	7.2951	7.31688	7.77248	8.26694	7.04776
ENC1	0.0124923	0.0194	5.90841	7.56187	6.119	6.7869	6.19975	7.25401	7.41285	7.57131	7.01278	7.12221	8.31343	10.207	9.8448	8.35681
UCHL1	0.0127157	0.0197	10.3157	10.3356	10.2106	10.7807	10.5174	10.559	9.90238	9.23463	9.00628	9.49206	8.46145	5.729	5.39383	4.83071
HNMT	0.0127276	0.0197	4.28657	5.58076	4.27372	4.92721	4.31336	5.16352	5.7087	6.18423	5.6811	5.55225	5.52178	6.31811	5.09127	7.56581
IMPDH1	0.0127874	0.0198	6.03744	6.31772	5.53199	6.29698	5.20648	6.69712	7.16101	8.10369	8.21218	4.90245	6.42013	6.80014	5.21272	8.01917
ZIC1	0.0128304	0.0198	4.06976	5.51334	4.08344	5.71053	4.45759	5.8225	6.43282	5.13495	6.37407	7.78156	5.70852	7.10556	8.99367	7.18725
NLGN4X	0.0130421	0.0201	6.36179	6.36139	6.12611	6.37379	6.2917	7.57334	6.42773	6.22496	6.67706	7.74205	6.85991	5.66512	4.72349	4.6176
NDFIP2	0.0130823	0.0202	6.08951	5.40337	5.77126	6.48862	5.91769	4.47248	5.67682	5.67818	5.42441	5.54425	4.04309	5.83139	6.09695	6.5049
TSPAN12	0.0131293	0.0203	4.71902	5.88561	4.44836	4.7236	4.34252	7.06973	5.90621	4.98697	5.44208	6.10524	5.88415	6.25643	5.41986	5.19144
PTAFR	0.0131949	0.0203	4.25059	6.67417	4.36117	5.82344	4.76135	7.13817	7.19874	8.72651	6.92251	4.00362	7.54244	8.64082	8.54539	9.42022
NAMPT	0.0132571	0.0204	5.58893	8.54922	5.65297	5.33208	5.71773	6.45365	6.87026	6.95786	6.5693	6.09242	9.70505	8.51596	5.90245	7.80125
AQP1	0.0133794	0.0206	6.06173	8.27827	5.05518	6.53526	5.54	7.80734	8.5323	9.06547	9.8189	5.09397	7.18028	4.61559	2.76561	5.68987
SFRP4	0.013436	0.0207	2.62761	3.90323	2.83892	2.69933	2.7304	5.0312	3.33656	4.57888	4.98075	5.00582	5.82281	6.29675	6.37143	7.2253
COL3A1	0.0138584	0.0213	4.24615	6.01292	4.60768	4.43232	4.4569	6.16917	5.48544	5.75894	4.8769	4.82956	6.98587	2.84893	4.3045	3.2001
TMEM45A	0.0139739	0.0215	2.43657	2.74005	2.63276	2.5301	2.25445	3.10232	2.86111	3.57459	3.03158	4.25021	5.76861	3.92975	3.79645	5.26463
AHNAK2	0.0140094	0.0215	5.7115	6.21397	5.10687	5.28688	4.65441	4.11886	4.22973	4.21978	4.31239	3.80347	5.63833	2.84306	1.92896	2.18479
OMD	0.0140169	0.0215	3.21044	2.45482	4.79015	5.3451	3.87006	2.56422	3.8732	3.63938	4.13221	2.30522	2.67914	6.17926	9.40173	6.524
HEY2	0.0140218	0.0215	5.6982	5.80736	5.07282	5.15201	5.56246	7.2385	6.64528	6.90911	6.91862	8.07298	6.06099	5.27627	5.09235	4.22171
ZDHHC20	0.0140739	0.0215	4.76788	4.40758	3.50326	5.07909	3.80017	4.88436	5.21304	6.40352	6.07905	4.24519	4.00536	6.55479	5.51058	5.38945
LILRB4	0.0142009	0.0217	4.76154	7.1109	4.25709	5.64966	4.61712	6.89281	6.68707	8.03899	6.76836	4.46092	6.04011	8.17566	8.43732	7.55742
GNS	0.0145105	0.0222	6.51932	8.36118	6.55468	7.00994	6.27041	8.05414	7.59069	7.9821	7.8315	7.80963	8.24789	6.06849	5.48921	4.00329
FGF12	0.0146619	0.0224	7.24081	6.17447	7.16472	7.35198	7.23155	7.53306	6.56336	5.45033	5.41799	6.6054	4.6552	6.86914	5.90234	6.06008
FUCA2	0.0147107	0.0224	4.83921	6.18354	4.37837	5.27574	4.70758	5.5372	6.3018	6.46054	6.04622	5.49225	6.17994	5.63204	4.13445	3.74997
RPS6KA5	0.0147934	0.0226	5.44654	4.3867	4.99764	5.62837	5.0096	5.28421	5.42174	5.9044	5.99428	4.80215	3.83571	8.0608	6.48345	6.53234
OLFML3	0.0148401	0.0226	5.53729	7.16153	4.61298	6.27047	5.5909	7.44747	7.58087	8.22858	7.36062	5.26673	6.75702	7.08489	6.35806	6.66099
CSF1R	0.0149126	0.0227	6.28471	8.24041	5.7387	6.87053	6.54029	7.79597	7.84194	9.33269	8.4093	5.10912	7.7828	5.32707	4.81608	3.38709
ENPP4	0.0149695	0.0228	5.40562	5.43342	4.70151	5.39469	5.1078	5.4771	6.09912	6.63955	6.83294	5.10102	5.7493	7.07104	6.52782	7.31607
WASF2	0.0150043	0.0228	5.89539	7.61367	5.94319	6.55118	6.38285	7.37829	7.22441	8.23052	7.93077	6.83406	7.56504	10.1695	13.4518	9.95735
TIMP1	0.0150331	0.0228	5.98074	10.8895	7.29804	7.49948	6.90713	9.85207	8.73389	9.41096	9.65267	9.15113	11.0116	5.87894	5.29716	5.26913
G0S2	0.0151066	0.0229	4.99581	3.94035	4.54087	4.65326	4.27667	4.80277	3.97249	5.26231	5.5567	6.00941	7.76872	6.1789	8.33878	6.76105
ETV5	0.0151093	0.0229	5.5431	6.70084	5.16534	5.69565	5.54596	7.06874	6.06948	6.51166	6.24957	7.75082	6.62794	6.45222	9.70576	7.95348
CAPN5	0.0151548	0.023	5.84289	6.66801	5.44303	5.84414	5.56581	7.80304	5.93928	6.52274	6.43008	6.90969	7.59951	4.74599	6.71529	6.00458
CITED1	0.0151657	0.023	4.52264	4.9725	4.87387	4.49684	4.36064	4.7142	4.29527	4.26064	4.46516	4.50589	6.42408	10.3188	9.63685	8.89203
LAPTM5	0.0152175	0.023	7.93231	10.6341	7.9708	9.06477	8.38706	10.4329	10.3536	11.5738	10.546	8.03515	9.97395	4.43061	5.76653	6.09457
KCNE4	0.0152642	0.0231	4.11092	4.97485	4.80428	3.55412	4.16271	5.33836	4.43144	4.61757	4.96981	6.27948	5.4081	6.85335	6.15454	6.24336
SOAT1	0.015342	0.0232	4.34909	6.66473	4.24999	5.26864	4.60119	6.48394	6.19553	6.89784	5.95255	5.44667	6.90612	8.22981	6.70567	7.29051
MMP9	0.0153765	0.0232	4.48512	4.7134	4.54897	4.63511	4.77335	5.9902	5.69413	4.44064	4.58271	4.90664	5.19533	6.31317	6.45568	6.87958
SFXN5	0.0153918	0.0232	7.10345	8.15758	7.06738	7.26719	7.56661	5.70318	7.10161	6.80871	6.89399	5.77997	7.3027	7.15921	8.25207	6.66931
LHFPL2	0.0154232	0.0233	5.67751	7.56069	5.07676	5.96873	5.57519	7.36808	7.2938	8.17608	7.12806	6.35971	7.42729	8.17385	7.39768	5.98147
NRXN1	0.0155044	0.0234	8.82979	8.01762	8.71884	9.38868	9.31889	7.81275	8.87753	7.7372	7.86752	8.56303	5.22797	7.11489	7.05983	7.25221
---	0.0155523	0.0234	5.63206	7.40169	5.69552	6.17355	5.56636	6.98185	6.64548	7.78243	7.40866	6.61626	7.81122	6.18429	6.07809	7.08546
DOCK7	0.0155602	0.0234	4.70788	6.04738	4.89872	5.66932	5.4858	4.57497	6.09352	6.16927	5.72202	6.39385	6.57816	4.40305	3.01737	3.02566
GGTA1P	0.0155764	0.0234	4.2666	6.48337	4.83863	5.79815	5.18881	5.19893	5.38427	7.46071	6.28085	5.08862	5.05187	6.29714	5.82406	5.42067
P4HA1	0.0157264	0.0236	4.56011	5.80966	4.38458	5.48589	4.62852	5.48049	5.56225	6.48557	5.87507	7.57027	7.59862	11.8512	9.917	9.138
HSPA1B	0.0157323	0.0236	7.88871	8.82708	8.48539	8.79166	8.71761	9.0631	9.53147	10.259	9.80677	9.22436	9.9648	5.09112	6.30984	8.01899
HIST1H3A	0.0157839	0.0237	4.3695	4.76092	3.98248	4.60025	4.34779	6.49206	5.36122	4.44301	4.23124	7.25213	5.07981	7.27695	5.24036	6.38539
CHMP2B	0.0159033	0.0238	5.66974	5.81876	5.08308	6.2262	5.91916	6.29169	6.94259	7.4802	7.36921	6.36532	6.02431	5.9626	8.96214	6.74273
HIST1H2BM	0.0160455	0.024	4.61725	6.45862	4.33618	4.54143	4.68567	8.86491	6.44774	5.54434	5.24072	8.26481	7.05331	7.79749	6.64757	6.05207
TMEFF1	0.0161227	0.0241	7.74889	6.3099	7.0858	7.86879	7.45675	7.46595	8.09151	8.02837	8.07266	6.80251	6.15768	3.79449	5.26032	4.64166
FAM83D	0.0161987	0.0242	3.3118	3.59288	3.53467	3.55383	3.70827	5.20639	4.14963	3.75609	3.79303	4.88819	4.50096	7.66581	9.006	9.10491
PODXL	0.0162327	0.0243	6.7952	7.6702	7.01318	6.96218	7.21347	7.58423	7.63216	7.41828	7.456	7.10996	8.50427	6.54085	5.62801	5.20801
IL8	0.0163086	0.0243	3.78182	4.1041	3.46754	4.01599	3.20622	3.57822	4.06473	4.88818	3.67461	4.3002	10.2388	5.29132	4.52196	3.92387
JPH1	0.0163519	0.0244	5.64672	4.81112	5.64823	5.73546	5.42786	4.30161	4.75636	4.45707	4.46892	3.57945	5.54049	10.5252	10.1763	10.2647
B2M	0.0165117	0.0246	8.44693	10.724	8.37758	9.46587	8.63755	10.6434	9.88281	10.4688	10.2484	10.0717	10.0038	8.04386	9.00944	3.70091
RGS4	0.0169142	0.0252	10.1237	8.04472	9.07306	10.1007	9.5952	4.93757	9.0626	6.73516	4.46069	4.62296	7.03913	9.91427	10.3595	8.96981
EGR1	0.0169745	0.0253	6.9821	7.53051	6.03689	8.7483	5.88685	7.05498	8.79524	10.553	7.55428	8.24784	9.25474	4.93493	3.20172	4.72316
---	0.0170564	0.0254	2.3476	3.53675	2.47133	2.25181	2.46485	2.80831	3.25479	3.15311	2.95082	2.59483	5.38236	5.95791	3.98765	2.6416
GABRB1	0.0171162	0.0254	6.13935	6.52557	6.88515	7.07645	7.27562	4.97398	6.12905	5.9283	5.6884	6.88151	4.54413	8.42999	7.46814	8.08128
RND3	0.0171659	0.0255	5.07847	6.4945	4.99811	5.04775	5.1505	5.10149	6.5199	5.43788	4.49321	4.4471	8.45804	8.29609	8.59723	7.50954
C15orf37	0.017327	0.0257	5.41598	7.62587	6.49481	6.62244	6.32035	7.85717	7.00274	7.54677	6.89962	6.76869	8.40171	5.58541	3.78332	3.46746
KCNH8	0.0174284	0.0258	5.42158	3.89755	4.54158	4.85276	5.00385	5.51563	5.823	6.54356	6.66204	5.88709	3.57673	4.65881	7.41621	4.21188
DPY19L2P2	0.0174354	0.0258	2.6935	3.83769	3.75516	3.84653	3.9535	3.74366	3.63229	3.52288	5.11762	4.83094	5.75426	6.57672	9.52614	8.32425
SEMA5A	0.0174443	0.0258	6.11909	7.06829	5.74337	6.07169	5.96856	9.36602	7.02647	7.49417	7.04628	9.68675	7.16395	5.73932	5.99543	7.68489
FIBIN	0.0174961	0.0259	4.6909	6.01659	4.32953	5.27243	5.49918	8.01029	6.05782	6.45993	6.08656	8.29699	6.71951	6.76961	6.11901	4.83575
FTL	0.017524	0.0259	4.12369	5.27495	4.34787	5.24316	4.43275	5.6856	6.12371	7.63909	6.34518	4.18506	5.99013	4.37103	5.67819	5.43185
EDA2R	0.0175333	0.0259	3.86364	5.70749	3.88241	4.58817	3.95809	5.08828	5.68859	6.13115	6.60452	4.21663	5.11058	6.06757	5.93094	7.11448
TNFAIP6	0.0175996	0.026	5.18351	5.00789	4.19767	4.38741	4.98436	7.13432	4.73845	5.96782	5.4092	5.57377	8.38647	7.30281	6.17476	5.90037
HAVCR2	0.0177955	0.0263	5.46369	7.62123	4.81294	5.76154	5.28328	7.55936	7.08477	8.14431	7.40601	5.19601	6.98627	6.90451	5.78871	6.16801
POC1B	0.0179175	0.0264	5.56242	6.07967	4.92081	6.27127	5.60924	6.22224	6.3661	7.33566	7.3846	5.87194	6.33752	4.08323	5.12682	3.23121
SYT14	0.0179289	0.0264	5.31121	5.05512	4.96919	5.85191	6.06897	4.2428	5.47314	5.65485	5.84428	5.20648	3.24045	5.51736	7.27175	5.31297
FGF14	0.0179534	0.0264	6.96778	5.98989	6.87478	7.60944	6.86172	5.96434	5.80518	5.23341	4.89445	6.76783	4.86539	4.10905	6.37699	4.57006
CTHRC1	0.0179626	0.0264	3.81405	4.39626	3.4452	3.3759	3.3362	5.69331	3.89146	3.77117	3.76411	6.15776	5.33867	7.23414	5.29518	4.28473
FPR3	0.0180193	0.0265	2.90501	6.76453	3.28349	3.13581	2.36977	6.91424	5.43532	6.47472	6.03972	5.28599	7.09603	7.14578	7.06505	6.98368
SATB2	0.0180658	0.0265	8.37832	6.99397	8.20253	8.45062	8.51291	6.06344	7.79997	7.19462	6.94601	8.10534	6.2331	6.88292	4.84165	6.78771
KLHL4	0.0181664	0.0267	6.55263	5.32145	5.5547	6.45526	5.69809	6.54458	7.27394	7.58165	7.77993	5.94498	6.43855	6.88797	7.59362	7.22039
ANXA2	0.0182197	0.0267	4.41176	7.24588	4.3935	5.0323	4.47243	6.56151	5.91669	6.37734	6.0929	5.43086	7.17872	10.8404	10.9588	10.9854
VIM	0.0184806	0.0271	7.8655	11.5329	8.74271	8.75954	8.9016	10.6389	9.74941	10.3856	10.0577	10.8281	10.5758	7.00423	5.07401	5.54868
SP110	0.0185174	0.0271	4.41551	5.75199	4.40274	4.77834	4.39451	5.85472	5.70407	6.65111	6.47303	4.70179	6.0423	7.08575	7.14701	6.21589
NINJ1	0.0186147	0.0272	5.68857	7.82377	5.75562	6.57109	5.51971	7.58443	7.22252	8.2761	7.88634	6.45966	7.47788	5.63436	5.83852	4.78243
DOCK11	0.0186301	0.0272	3.91467	5.62743	3.83411	4.42251	3.77918	5.96113	4.85016	5.96514	5.07653	5.05428	5.70146	5.88821	5.80366	5.66565
CD248	0.018836	0.0275	3.78392	5.18613	4.31659	3.73243	4.41481	4.55236	4.8397	4.26996	4.54247	4.12925	5.38424	7.25634	5.98475	5.89402
ADORA3	0.0189969	0.0277	5.7657	7.83703	5.37829	6.4773	5.60554	7.45602	7.46992	8.20502	7.51644	5.09444	6.82988	8.11	7.6885	9.1501
BCAN	0.0192455	0.0281	6.7799	6.92866	6.5458	6.56157	6.88479	9.08416	8.3638	7.55172	8.60737	9.43897	6.1477	5.61004	5.65364	6.49261
GJC1	0.0197483	0.0288	3.91872	5.0255	3.7258	4.04671	3.8593	4.89404	5.4521	3.52814	4.12898	4.0566	6.09734	9.07311	7.37278	6.06955
OLR1	0.0199699	0.0291	7.27812	8.64096	5.53564	7.65716	6.40741	9.26093	8.94737	9.98676	9.20619	4.36064	7.86247	7.51546	7.14353	7.10935
DCX	0.0203364	0.0296	4.73851	4.63776	4.30834	4.53542	4.49709	7.84417	5.35868	4.51554	5.28524	8.28691	4.2275	5.7005	4.15248	3.28976
FNDC9	0.0205166	0.0299	5.35887	5.07341	6.14445	5.95643	3.89082	3.58738	4.73539	3.73901	3.50029	2.65698	3.29518	7.23549	5.94265	6.1746
KLHL24	0.0205511	0.0299	7.60901	6.14781	7.77686	7.8242	8.4803	6.69822	7.43307	7.26176	6.97877	6.80191	5.83677	6.3448	5.52789	6.37659
BAI3	0.020583	0.0299	7.4466	6.18374	7.23381	7.7683	7.78391	6.63842	6.93032	6.39332	6.44316	7.21669	4.66301	4.29055	4.54421	3.49152
RAB3B	0.0209131	0.0304	5.7161	4.44173	4.5232	5.2133	5.41355	4.82828	4.59124	4.10789	3.68175	4.84491	3.32188	5.62638	6.81957	5.14703
SERPINB8	0.021264	0.0308	3.93709	5.70129	3.92774	4.5768	3.72249	5.69071	4.78108	5.75849	5.66038	4.88534	6.94701	7.89315	9.94793	4.52704
BVES	0.0212996	0.0309	6.73175	6.4352	5.21575	6.18493	5.8365	8.90253	8.17004	8.81143	9.21207	7.75828	5.73642	5.30973	7.04636	5.79237
SRPX	0.0213309	0.0309	3.99512	6.11779	4.39454	4.55326	4.30635	5.80517	5.10751	6.17864	7.45233	5.8304	7.06647	6.49806	6.25124	6.51994
ARPC1A	0.0213568	0.0309	5.28163	5.68781	4.46873	4.89267	4.43135	4.31275	5.41677	5.5023	5.24995	4.77527	6.13409	4.887	5.29643	3.33529
GPR63	0.0216154	0.0313	5.55317	4.88436	4.48562	5.47716	5.64381	4.20978	4.58772	4.43139	4.68627	4.00821	3.04278	9.29641	9.10081	9.38058
MAP2	0.0216733	0.0313	9.82916	9.23196	9.55664	9.74634	10.2853	9.22601	8.97939	7.71961	7.16598	9.86608	7.4136	6.36074	6.01705	4.09485
NCOA7	0.0217292	0.0314	6.26961	5.72983	6.07106	6.77492	6.36726	5.57651	6.66356	6.6505	6.1836	4.72792	4.84071	8.6751	8.24535	8.84284
ZFP36L1	0.0218245	0.0315	7.00359	8.73428	6.91552	7.97507	7.20726	8.22663	8.17079	9.80614	8.52381	8.57899	8.97035	9.05458	8.98112	8.14706
NUPR1	0.0219109	0.0316	6.39917	8.86219	7.07693	7.91087	6.7369	8.30589	8.45325	8.61866	7.95403	8.15783	9.09657	9.53224	9.82102	8.51812
FCGR2A	0.0219329	0.0316	6.20135	10.3059	6.42028	8.30452	5.72796	9.57426	9.49067	9.88973	9.61394	8.42962	10.2376	9.13871	8.11665	4.48335
EDIL3	0.0219938	0.0317	9.36919	8.48373	8.90447	9.18146	9.1462	9.77302	10.1368	10.678	10.7209	9.99241	6.78544	6.28684	5.28878	5.8191
IBSP	0.0222208	0.032	2.40639	2.73639	2.35042	2.23075	2.45925	2.41863	4.83542	7.2729	2.174	2.88585	5.95078	6.87793	6.79683	6.6684
CD93	0.0222527	0.032	4.10315	6.95559	4.33357	4.08777	5.06238	6.17382	6.02103	6.22177	5.10946	5.37445	7.46507	9.44728	8.07386	8.45535
CA2	0.022278	0.032	8.41734	9.02274	7.95416	8.15738	8.01266	8.94682	9.81403	9.9786	9.25173	6.53132	8.28959	7.05187	6.76965	7.04334
MARCH3	0.0224563	0.0323	4.76984	7.39316	5.04942	5.53254	5.07191	6.47867	6.99025	7.71506	6.8826	5.71124	7.30684	6.58163	5.26662	4.76079
MT1G	0.0227253	0.0326	7.32511	6.2557	8.60959	7.1936	7.34315	3.53144	6.16036	6.04969	6.68237	3.85673	6.85327	5.25751	5.92541	3.57409
EFNA5	0.0227547	0.0326	5.98117	5.23354	5.62273	6.40718	5.89118	3.91331	5.46679	4.86341	4.61946	4.27183	5.16228	8.31301	6.77472	7.01361
LYZ	0.0227778	0.0326	3.25887	7.85793	4.47143	5.37945	4.05183	8.34926	5.6559	8.80811	5.9739	7.0426	8.84874	7.65195	6.43489	6.07923
LCP1	0.0229504	0.0329	5.33033	7.72202	4.78728	6.14558	5.16625	7.91255	7.02271	8.29578	7.73163	6.1755	8.19791	7.43714	6.77119	6.23841
C1orf162	0.0230719	0.033	4.56316	7.2388	4.75035	6.26592	4.67424	6.72256	7.53288	8.26007	7.20049	5.30191	7.62828	10.1486	10.2957	10.8358
TUBB2B	0.0232208	0.0332	8.31705	10.3137	8.48736	8.95057	9.40263	10.0333	9.68429	8.91186	9.42192	10.2154	9.6161	6.27276	7.61299	7.73332
RDH10	0.0238272	0.034	4.06903	6.89743	4.59311	4.13723	4.04228	6.09082	6.01046	6.25746	5.54509	4.6786	8.37189	7.49613	7.02745	6.4843
TUBA1B	0.0239035	0.0341	5.32285	6.4575	5.28581	5.48348	5.28998	5.59732	5.67996	5.82055	6.01749	5.30403	8.55024	7.84753	6.5571	5.34175
RPL17	0.0241922	0.0345	3.98138	4.84261	5.36881	6.0633	5.72574	5.63358	5.49891	6.11038	5.43701	6.74861	6.54885	8.04959	6.92917	6.75535
AKT3	0.0242429	0.0346	7.98109	6.94749	8.22414	8.80212	8.93399	7.12703	7.86439	7.60944	7.34019	7.39292	5.92601	5.29026	6.76266	6.65357
RUNX1	0.0245674	0.035	4.8425	5.87642	5.1143	4.96784	5.03274	5.67807	5.35077	6.06259	5.17127	5.63462	6.54486	5.94137	5.18633	5.59882
IGSF21	0.0246079	0.035	6.8118	7.00114	6.82287	6.97497	6.87575	7.49111	6.67061	6.9684	7.32517	7.66835	5.82363	4.45682	4.81145	5.75098
PDGFC	0.0246236	0.035	4.12904	4.77811	4.27623	4.29404	3.91368	4.68428	4.64546	4.82146	4.58851	7.23619	5.617	8.55402	8.04108	6.92706
PLXDC2	0.0247235	0.0351	7.51263	9.29952	7.15247	7.94362	7.14251	8.8814	8.90836	9.70552	8.96169	6.80671	8.5031	7.23153	6.56309	7.46665
CD44	0.0247245	0.0351	4.57691	7.9216	4.61944	5.04591	4.89797	6.57135	6.02437	6.82014	6.68359	6.56086	8.29471	5.46143	8.69097	4.50192
ERBB3	0.0247826	0.0352	6.1333	4.63403	5.0007	5.91141	5.42271	7.80123	7.24942	7.54403	7.83746	5.93836	3.88675	7.48244	6.83813	6.8433
ELTD1	0.0248806	0.0353	3.88566	6.24339	4.18273	4.758	4.51148	5.93227	6.61772	5.93281	5.30509	4.46473	6.3362	7.66589	6.36895	6.46643
CD37	0.0249466	0.0354	5.60757	7.88022	5.78623	6.29198	5.56058	7.8874	7.24871	9.04341	7.77218	5.22987	7.49487	7.91827	8.96963	4.23502
RCAN2	0.0249556	0.0354	9.22091	8.11167	8.55017	9.1769	8.77021	7.73356	8.84634	8.64677	8.89596	5.59173	7.30261	7.99985	8.12916	8.17736
IQGAP1	0.0253284	0.0359	6.50523	8.42307	6.21065	6.66858	6.32608	7.61121	7.59054	7.74909	7.80886	7.17121	9.02464	5.2548	5.07421	4.34733
WDR17	0.0264171	0.0374	5.78768	5.09071	5.51423	6.36408	6.16312	5.20939	5.49529	4.58037	4.44883	5.83414	3.89911	4.2241	6.28906	3.87629
SLC26A2	0.0265916	0.0376	3.03823	4.03721	2.77584	2.90728	2.82583	5.92319	3.575	4.25866	3.59372	4.93149	4.23829	9.50947	8.03181	5.12606
CDR1	0.0267318	0.0378	9.74498	9.37095	9.5097	10.4514	10.1916	9.59974	9.58388	9.73998	9.34028	9.75247	7.40726	7.27498	5.12093	6.03705
SAMD9	0.0268436	0.0379	3.45196	5.74654	3.565	4.01271	3.63151	5.90072	5.25674	5.85449	5.86545	3.76633	6.39396	7.81016	8.03935	5.99699
SCG5	0.0269234	0.038	8.25427	7.63409	8.1757	8.41954	7.79991	6.59846	7.79433	7.48655	7.82756	4.87827	6.32104	6.13643	5.00389	5.2405
HIST1H2BG	0.0271408	0.0383	4.31528	4.4575	4.90433	4.47936	4.3279	6.15263	4.72363	5.04271	5.13206	6.4657	4.96798	3.82147	7.10401	7.1781
PROM1	0.027221	0.0384	3.48263	4.17411	3.24488	3.59191	3.6082	6.57728	4.07892	4.56597	4.76811	6.16429	4.19375	5.49109	4.67145	5.27266
BLNK	0.0274475	0.0386	4.50772	6.13055	4.94299	5.44188	5.06773	5.66048	5.49304	7.16963	6.58433	4.21182	5.56119	6.79689	6.55049	6.60027
NAP1L5	0.0276024	0.0388	8.02247	6.83268	7.62869	7.90187	7.60069	6.50124	7.23997	6.35221	6.05258	7.33737	4.08847	5.29758	6.54491	5.31881
NXT2	0.0276365	0.0389	4.65648	4.85818	4.52928	4.68766	4.72982	6.40817	5.30718	5.26198	5.1789	7.09161	5.11282	5.01493	8.75803	5.01507
BAMBI	0.0276572	0.0389	5.63421	5.27317	4.49247	5.27557	4.72149	8.51801	6.159	7.10919	7.22268	6.90291	5.93755	7.63151	5.84958	6.59354
EIF4H	0.0277449	0.0389	5.99425	5.32758	4.35105	5.76509	4.98155	6.24506	5.97116	5.9474	6.35332	5.50596	6.9433	5.52092	7.53212	4.82668
SOX10	0.0277533	0.0389	5.57379	5.61738	5.45052	5.69454	5.3857	7.21144	6.5949	7.06094	7.37459	6.9205	4.69226	5.16328	2.80734	3.80644
AMY2B	0.0279011	0.0391	5.47542	5.05306	5.35103	6.4658	7.07082	3.97064	5.44567	5.18202	5.30415	5.87269	3.59623	8.46388	8.44611	8.63184
ANXA2P2	0.0280925	0.0394	4.87035	9.03699	5.28011	5.82661	5.73709	7.84681	7.08823	8.36763	7.48892	6.61457	8.85072	7.85138	7.41068	7.08017
SLCO2B1	0.0282664	0.0396	6.84003	8.98321	6.43531	7.63284	6.94048	8.18948	8.68975	9.32196	8.80327	5.57546	8.11187	5.37777	4.83481	4.6879
MRO	0.0283518	0.0397	5.6483	5.43943	5.82988	6.29588	6.03802	3.88379	6.85442	5.69815	5.82646	4.07964	4.40121	5.70877	4.24372	4.39866
SKAP2	0.028396	0.0397	4.8773	6.10687	4.99703	5.4992	5.36269	5.4414	5.61464	6.72935	6.24295	4.21859	5.62402	5.35816	4.34873	4.52691
C8orf4	0.0284645	0.0398	2.96878	3.11278	3.38061	4.05093	2.67812	2.89948	4.35812	3.8174	3.97166	3.19854	5.92242	3.99391	3.89631	3.74342
LYVE1	0.0285664	0.0399	4.41786	6.64663	4.58554	5.50342	5.81759	4.171	5.01846	6.10244	5.70634	3.75469	5.29926	7.58932	7.76712	3.91718
CNTN1	0.0285968	0.0399	8.95497	8.31179	8.9032	9.24382	8.92025	9.3972	8.17712	8.27763	8.04483	9.06069	5.53028	6.24408	4.94055	5.30818
BCHE	0.0289255	0.0403	3.12481	3.84522	2.21084	3.64606	3.25081	6.81494	5.05836	5.01473	4.6841	8.60572	2.75086	9.94551	9.59638	8.08245
CD68	0.0289303	0.0403	7.38091	10.5328	7.54898	8.56913	7.17482	10.2548	9.67122	10.4377	10.1602	8.62624	9.75514	10.1782	10.7267	9.26285
TSPAN7	0.0289894	0.0404	11.3331	10.4662	10.8731	10.9487	11.076	10.9616	10.1738	9.50591	10.4523	10.6397	8.7639	7.63536	6.97098	6.0918
UCP2	0.0290122	0.0404	4.48418	8.25615	5.24959	6.44947	5.36981	8.57381	7.01969	8.46634	7.59522	6.85947	6.88824	4.99784	5.70851	4.96062
SCN1A	0.0290813	0.0404	6.20323	4.68207	5.87796	6.52967	6.16767	5.31816	5.42774	4.1412	3.41261	5.49464	3.95079	9.25337	8.28329	10.2022
CNN3	0.029138	0.0405	6.83019	9.52667	7.31932	7.99887	7.91772	8.43112	8.41264	8.76721	8.54973	9.23049	9.37913	9.9737	8.85604	7.43411
HSPA1B	0.0291783	0.0405	6.44055	7.42564	7.14137	7.32526	6.82597	7.10188	8.37053	8.41721	8.07653	7.29607	8.69555	8.41793	7.01225	7.92776
JUN	0.0292677	0.0406	5.87024	7.44323	6.04781	7.21258	5.89856	6.58352	7.32597	8.38464	6.80882	7.37092	8.58083	6.68694	5.96373	5.92734
TMTC2	0.0293371	0.0407	6.00845	5.5627	5.05089	5.71186	5.47361	5.89076	6.9986	7.38026	7.47516	3.38812	5.10391	6.58999	3.78632	4.34214
FOXD4L3	0.02942	0.0408	7.29988	5.45149	7.77842	7	7.25711	6.39984	5.07607	4.7377	4.38145	7.15011	3.13774	4.76875	3.23454	3.37117
RTKN2	0.0294694	0.0408	2.78004	2.27508	2.55421	2.51858	2.59523	4.03279	2.61555	2.44312	2.49527	4.46315	2.83473	6.35288	5.28364	5.15344
APBB1IP	0.0296351	0.041	5.02261	7.12153	4.44781	5.71947	5.1723	6.79228	6.26113	7.69933	6.7153	4.05717	6.00875	4.03333	4.22909	5.16587
KAZN	0.0299915	0.0415	4.49035	4.70797	3.9793	4.17624	4.06605	5.95363	4.78094	5.30919	5.89606	5.96359	4.54866	7.98879	9.31963	6.95144
CCND1	0.0300965	0.0416	6.12495	7.56478	5.99814	6.42977	6.50434	9.50108	7.00645	7.6222	7.76727	9.20015	7.16055	6.0347	5.95635	5.96231
NOL4	0.0302548	0.0418	6.37939	5.58153	6.25306	6.69565	6.33688	6.01353	5.46033	4.35597	4.62568	6.4726	4.41149	3.57577	7.62949	3.365
ITGB3	0.0306066	0.0422	2.81733	3.54184	3.20436	2.95059	2.8542	5.67721	3.45211	3.20672	3.19172	7.59675	5.72529	6.5158	6.69074	8.39383
C21orf62	0.0306202	0.0422	3.17262	7.51756	3.5298	3.84375	3.09208	6.4283	6.46129	6.27468	5.91273	4.24249	7.89555	7.70427	8.54087	4.8151
RTN1	0.0307537	0.0424	9.00158	8.46486	8.74762	9.29845	8.81012	7.87364	8.14081	7.71954	7.58793	8.66385	6.45608	5.35553	6.665	5.79272
CSPG4	0.0307692	0.0424	4.25094	5.03856	4.40833	4.30906	4.28404	7.11988	4.87031	4.6731	5.16798	7.13387	4.93075	7.55482	6.91578	6.57777
MFSD1	0.030931	0.0426	5.40173	7.63054	5.37536	6.37079	5.69763	7.38418	7.46028	8.02835	6.92986	6.26223	7.67646	7.60612	6.45467	5.09004
MSR1	0.0310628	0.0427	3.02479	6.95648	3.38	5.16048	3.23404	7.05556	6.63187	6.78039	5.22588	5.36972	7.37862	8.44522	8.92646	6.78395
SLC2A3	0.0314585	0.0432	7.47724	7.76811	7.29167	8.27369	6.85897	6.42044	7.67913	6.63319	5.9103	7.25092	9.04013	5.96711	4.84334	5.24871
TES	0.0316123	0.0434	4.08013	5.1176	3.48493	3.82477	4.11576	5.17628	4.80446	5.05077	4.34642	4.22836	5.89958	6.6191	4.88822	5.6886
HPGDS	0.0318647	0.0437	3.7622	7.25548	4.08744	5.90619	4.68213	6.60316	6.88063	7.88023	7.1628	3.12663	5.68796	6.35112	5.22428	5.02273
CCR1	0.031985	0.0439	4.07817	6.47538	4.47666	4.828	4.12543	5.83015	6.43206	7.56825	6.70281	3.91491	6.6973	6.8743	9.77896	7.00534
SLC5A3	0.032273	0.0442	6.91524	6.96475	6.26344	6.60117	6.46124	7.04817	5.75905	5.62142	6.82144	6.95523	8.7807	4.75018	3.93681	5.06712
CPED1	0.0322753	0.0442	4.87291	4.89646	3.65183	3.98965	4.68217	4.77152	5.37044	6.73886	6.10482	3.4684	5.48524	6.44235	6.82804	5.34466
ZNF25	0.0326823	0.0447	7.18124	6.15371	7.23349	7.75671	7.05258	6.49417	6.68889	6.13983	5.81815	6.87347	5.26823	6.94547	5.48726	4.3056
CD180	0.0327214	0.0447	3.53405	7.08195	3.53591	4.53201	3.36567	7.01777	5.89502	7.66242	6.14519	4.65945	6.03063	4.7821	5.4093	3.91223
LRFN5	0.0328338	0.0449	6.33463	4.90358	5.99013	6.75445	5.71616	5.44792	5.30308	3.54211	4.18204	6.02708	3.58762	4.05117	5.30028	6.56886
TIMP4	0.0329584	0.045	4.28493	5.43031	4.24653	4.74272	4.23454	6.3615	6.32455	5.70939	6.79255	7.57367	5.13861	6.34072	4.69521	5.2004
LPCAT2	0.0332266	0.0453	5.22058	6.80757	4.59064	5.49751	4.80523	6.22761	6.08829	7.65124	7.29285	4.39019	6.39454	8.47208	6.88885	7.05593
LOC100507463	0.0332775	0.0454	5.61246	8.17428	5.62502	5.92149	6.00973	8.16134	7.50297	7.72151	7.85049	6.51587	8.45513	5.66971	3.98605	2.60752
ENPP5	0.0333287	0.0454	6.04179	6.19125	5.71444	6.39856	6.43998	4.7515	6.28069	6.34299	6.2781	3.84878	6.53514	6.11981	3.14665	4.28051
IFI44	0.0336053	0.0458	2.63057	4.02162	3.30505	3.60708	2.99122	4.80525	4.07989	4.19973	5.0917	4.64811	4.49576	5.75622	5.85551	4.34791
GOLGA8A	0.0337419	0.0459	5.62896	4.72849	6.40677	7.10332	7.22968	3.71483	5.52611	4.55399	5.34569	5.57025	5.25387	7.77165	6.83023	6.25521
EVI2B	0.0338146	0.046	6.05314	8.21894	5.68645	7.08438	6.24581	8.08525	7.58774	9.37418	8.16597	5.5732	7.94141	5.21296	4.00443	3.43888
CD84	0.0343974	0.0468	3.78817	5.55781	3.57872	4.0838	3.56539	5.39789	4.93625	6.3748	4.90892	3.59412	4.70938	6.09687	9.26608	5.88811
GPD1	0.0344726	0.0468	5.71697	5.84818	4.29911	5.43219	4.7938	7.48883	6.79222	7.81765	7.97788	4.5568	4.62435	8.17019	6.47053	6.63511
HSPB8	0.0346151	0.047	7.21911	8.16785	7.34422	8.04631	6.99596	6.70979	8.95696	8.54214	9.22231	6.83986	6.67877	5.85716	5.88854	5.77951
CA12	0.0347922	0.0472	3.33086	6.74493	3.8447	3.43021	4.04789	3.54243	4.9255	4.66927	3.33229	4.69883	8.72521	5.41145	4.36486	3.33522
ABI3BP	0.0348079	0.0472	4.24871	5.03869	4.09804	4.35675	4.20305	5.42568	5.42184	6.69392	7.11129	4.40758	6.83998	7.17055	7.63926	8.03455
TNFRSF12A	0.0349044	0.0473	5.53404	8.31591	4.83272	5.19794	5.77192	7.31839	6.7659	6.83879	6.45252	6.71051	9.4462	6.61446	4.44338	3.76573
CACNA2D1	0.0351549	0.0476	6.10905	5.77003	6.32987	7.00441	6.7243	5.43306	6.07496	5.84731	5.72567	5.92389	5.13389	3.23943	5.91269	4.69385
IGF2BP2	0.03518	0.0476	3.32326	3.39115	2.60957	3.04867	3.13153	6.17466	3.79865	3.26268	3.3377	6.01786	4.70312	4.85251	6.6817	4.15191
C20orf112	0.0354868	0.048	5.32073	4.77636	4.5355	5.31401	5.06792	6.27724	5.52969	6.62052	6.40053	5.3793	4.09854	9.57493	9.67942	8.94744
CST3	0.0360467	0.0487	9.87001	10.7625	10.4543	10.6216	10.5422	7.97382	10.36	9.6801	10.5903	8.80455	9.92696	5.83004	3.86165	3.99069
USP53	0.0360849	0.0487	5.23072	6.70521	5.9097	6.15667	5.94132	4.67012	6.46407	6.62125	6.14917	3.43459	6.10851	5.89383	6.68381	3.15529
KCNQ5	0.0367718	0.0496	6.77962	5.55362	6.3917	6.9298	6.61655	5.08496	5.715	4.71455	4.01912	6.17164	4.60452	6.22301	5.17373	5.31526
CD300A	0.0374851	0.0505	4.05086	5.96105	4.20656	4.70017	4.33307	5.57227	5.65927	6.89627	5.32473	5.62568	7.23743	7.43644	4.27716	7.07334
VCAM1	0.0375025	0.0505	3.16239	5.60824	3.50559	3.25779	3.43785	4.40182	4.73835	5.9733	6.11969	4.00862	8.66387	7.06668	8.00546	7.16481
GRIA2	0.0378421	0.0509	8.5284	7.76387	8.32888	8.86807	8.97602	8.23075	7.81392	6.78563	6.68051	8.5441	5.36915	8.34811	7.42477	6.98334
CTSB	0.0379236	0.051	7.724	6.55437	7.27792	7.74876	7.9185	7.60767	8.26589	8.2905	9.01399	6.47068	6.29865	6.64007	5.56463	5.22461
CHML	0.0383251	0.0515	5.22328	4.11128	4.73549	5.70402	4.76333	5.60312	5.33069	4.06672	3.95692	6.16163	5.62205	4.668	3.89926	4.19043
ARHGAP15	0.0383577	0.0515	2.89728	4.35488	3.16513	3.60977	3.27233	4.77399	4.22146	5.41647	4.14806	3.35897	5.26424	6.70027	6.87871	4.99252
BACE2	0.0383679	0.0515	4.49267	6.20841	4.5621	4.84176	4.48599	5.92216	5.40078	6.10231	5.90951	5.38352	6.90476	5.46562	3.57581	4.75268
C2orf88	0.0384042	0.0515	3.96008	4.65384	3.80075	4.2491	4.1905	4.39929	4.8822	5.66456	6.83713	3.74775	3.89107	8.66862	7.8027	7.37292
TP53	0.0384201	0.0515	4.88185	6.45939	4.7738	5.13677	4.94649	5.82267	6.45259	6.65103	6.45499	5.10804	5.68933	6.64742	5.1372	4.85657
LY86	0.0384881	0.0516	4.94062	7.21939	4.59954	5.6533	4.54975	6.76853	6.65658	7.99532	6.7044	3.73431	6.45947	6.44858	6.27818	6.59129
TGFB1	0.0385027	0.0516	5.00744	6.44763	4.88011	5.36166	4.88874	6.04383	6.23817	6.84642	6.48188	4.91339	6.72281	6.87736	5.42083	5.23828
GPR34	0.0390519	0.0523	4.87653	7.487	4.64156	6.87384	5.21521	6.99509	6.90643	8.35576	7.55933	3.57805	6.5473	10.8903	9.42513	9.11137
SPARCL1	0.0392772	0.0525	11.0898	11.2439	11.1601	11.7303	11.8544	10.2821	11.3144	11.1235	10.8088	11.8387	10.0325	7.51477	7.82488	7.7243
ADD2	0.0396958	0.053	7.50956	6.77067	7.29693	7.41248	7.55935	6.74818	7.08826	6.0076	5.58529	7.12408	5.83454	10.2868	10.3722	7.79184
STMN2	0.0397138	0.053	11.7683	10.4033	11.3024	11.72	11.6759	10.9437	10.7052	9.0569	6.51326	10.8361	7.69047	6.81659	5.63306	5.24636
PSMB8	0.0403544	0.0539	3.87224	6.33331	4.27676	4.49102	4.47323	6.17866	5.46897	6.27187	5.3535	5.32674	6.79581	9.21214	8.20404	7.96456
C1QC	0.0406046	0.0542	6.38912	9.89989	6.05627	7.57081	6.52677	9.34482	8.73104	10.1148	9.28069	6.57367	8.8114	4.19981	3.61856	3.48116
TFPI	0.0415527	0.0554	2.43734	3.42349	2.70472	2.73688	2.11469	5.78743	3.41131	3.08077	2.93563	5.15627	4.27694	5.72261	4.81734	4.74133
IRF1	0.0421683	0.0562	3.12096	5.36515	3.59683	4.18543	4.00903	4.95131	4.57949	4.95622	4.78743	4.76133	6.82224	7.0389	5.43482	7.80329
KAL1	0.0421918	0.0562	5.47561	6.95006	5.16224	5.95367	5.666	6.68453	6.91971	7.26771	6.91896	7.377	6.74983	7.62544	6.50303	6.12535
CD53	0.0426021	0.0567	5.12585	8.19368	5.13405	6.32559	5.48654	7.91976	7.47971	8.89562	7.64234	5.02089	7.87688	7.31097	6.98831	7.11049
TGFBR2	0.0428158	0.0569	5.8732	8.12164	5.6504	6.38766	6.22863	7.66615	7.59829	8.5142	7.53435	5.87488	7.71466	10.4494	12.5753	7.68997
APOD	0.0429053	0.057	10.6955	10.6238	10.5128	10.797	10.5088	11.7362	11.2564	12.1319	12.6752	10.2251	8.78134	6.68645	8.21472	6.41562
GYPC	0.0437585	0.0581	5.8321	7.08237	5.9613	6.34394	5.51729	7.19487	7.45007	8.16534	7.41988	5.03354	6.28007	7.79615	7.88674	7.64299
CYFIP1	0.043879	0.0582	6.57706	8.44402	6.37525	7.30251	6.66988	8.23864	7.89515	8.84046	7.76175	6.8976	7.56826	4.59244	5.26824	2.5816
ANO5	0.0439626	0.0583	5.3468	5.02328	5.4049	5.99222	5.65856	5.06687	4.95369	4.52962	4.48716	5.53194	3.40367	7.88165	4.99014	7.42816
DCLK1	0.0440561	0.0584	8.54559	7.41968	8.21356	8.36621	7.89067	5.63053	7.27831	7.50366	7.32871	7.58843	6.65235	7.362	5.34318	6.45307
PARP14	0.0441149	0.0584	4.56406	6.68087	4.87074	5.04495	4.83602	6.27486	5.84003	6.56544	6.78743	5.62814	7.09812	6.05546	7.78121	7.21108
SHC3	0.0443628	0.0587	8.41259	7.59437	8.1096	8.19249	8.44267	8.35414	6.92038	6.53272	6.24079	8.39555	6.22697	6.5059	2.58868	4.60635
CXCL10	0.0445183	0.0589	2.19699	4.1988	2.66761	2.38717	2.19574	4.21425	2.30938	4.25487	5.04417	4.197	6.22294	2.68094	3.29727	3.58743
NEDD8	0.044574	0.0589	5.7087	3.60443	4.87387	3.31684	3.74207	3.9906	3.02862	2.45185	3.50071	3.80896	2.55792	6.13762	5.04069	5.00986
SCIMP	0.0446103	0.0589	3.26239	6.01628	3.03968	4.95877	3.28271	6.41584	5.89091	6.77744	5.88719	2.75907	6.46432	5.65528	2.90625	2.88865
SLCO1C1	0.0448739	0.0592	5.08276	4.62495	5.35506	5.67749	5.83799	3.28192	5.75785	5.63379	4.73345	4.00466	3.93965	7.90283	6.05494	6.98746
CYR61	0.0451368	0.0595	4.58997	5.63322	5.02335	6.60542	4.33598	5.58268	6.5093	6.04203	5.20916	5.21227	7.91578	6.79433	6.63243	5.42386
TLR4	0.0454947	0.06	6.36093	7.32761	5.8069	6.73183	6.49685	6.86017	7.14888	7.83917	7.53298	4.75228	7.00787	5.54039	7.76525	6.33985
PPP1R1C	0.0455457	0.06	3.90255	5.03834	3.66256	4.22652	4.32912	4.53783	6.73149	6.61019	5.62538	5.43733	3.73734	8.60952	8.27899	7.94417
PECAM1	0.0455724	0.06	5.74379	8.24874	6.01389	6.78313	6.30471	7.91974	7.6653	7.97774	7.44913	6.37672	8.08372	8.0227	6.95641	6.24346
MARCH1	0.0457101	0.0601	6.65231	8.39562	5.92342	6.82298	6.36755	7.87841	7.81965	8.89042	8.00203	6.66712	7.73968	8.32372	6.88466	9.21566
AGT	0.0459504	0.0604	7.67235	9.03417	8.29639	8.43323	8.4662	8.46746	9.55177	9.29301	9.66732	8.29315	8.05788	6.4019	6.43158	5.39409
CXCL16	0.0462877	0.0608	4.00223	6.60085	4.11456	5.43022	4.63661	6.36229	6.31757	7.43899	6.68179	3.85393	6.5339	7.36298	9.50269	8.05041
CHST11	0.0463034	0.0608	6.96439	8.08509	7.11422	6.96359	7.0788	8.87659	7.41703	7.80103	7.58625	8.84836	8.2412	4.97141	4.19033	4.18519
DOCK8	0.0464098	0.0609	3.66993	5.38866	3.42726	4.37865	3.76975	5.00407	5.12485	6.14961	5.13131	3.37622	5.26987	9.97737	9.44368	8.88279
CSRP1	0.0465012	0.061	9.91445	9.74277	9.94687	10.2143	10.2515	8.97615	10.6813	11.0483	11.1182	6.02851	9.40347	9.48389	8.7799	7.70751
TYROBP	0.0469021	0.0615	7.51748	10.0649	7.5069	8.59127	7.57427	9.65667	9.3515	10.4994	9.67431	7.57642	9.46688	5.98236	6.43292	5.08868
SERPINE1	0.0471287	0.0617	4.31036	5.70385	4.59607	4.23968	3.8435	4.50991	4.54242	4.39687	4.63358	4.28257	8.40413	7.22415	7.01928	7.77281
ID4	0.0472189	0.0618	6.11051	7.35082	6.02389	6.81638	6.52968	6.37465	8.23568	7.32379	7.294	8.73727	7.64358	5.68493	8.27233	5.76537
LIN7A	0.0473972	0.062	6.10675	4.81811	5.90933	6.14793	5.78991	5.24891	5.47487	4.87352	4.49209	7.12752	5.36923	7.22121	7.38719	6.77213
MYD88	0.0476288	0.0622	5.11212	7.20722	5.15283	5.71	4.70784	6.7566	6.72088	7.03799	7.22908	5.03791	7.59804	6.78288	6.47647	7.22949
APLNR	0.0484586	0.0633	4.81637	8.02144	4.96831	6.15412	4.94567	7.54158	7.07939	8.32332	8.36285	3.30332	6.27336	6.76371	6.67793	5.14317
---	0.0489027	0.0638	3.92813	7.7442	3.87534	5.0312	4.49691	7.06237	6.3446	7.33187	6.69373	5.88183	7.21211	5.08301	4.18262	4.41512
DOCK2	0.0490265	0.0639	3.86803	5.87742	3.67357	4.25718	3.82122	5.56867	5.18725	6.58083	5.28815	3.69732	5.67984	5.12208	4.83034	3.81062
AKAP6	0.0494642	0.0645	4.89418	4.49888	5.75026	6.35332	5.75583	5.05152	5.27986	5.25001	5.43581	5.15958	4.03903	6.42796	9.35624	7.1295
PLAT	0.0495941	0.0646	5.51365	6.80239	5.77534	5.93244	5.61208	9.6897	6.96189	6.60005	6.99847	8.07099	6.60861	8.31896	6.31863	7.97263
PARP9	0.0496743	0.0647	5.06012	7.79091	5.13376	5.7484	4.92041	7.06224	6.71425	7.37141	7.59356	5.71587	7.75245	6.27352	7.46448	6.79655
TRAF4	0.0497195	0.0647	5.80699	5.9404	5.46789	5.61843	5.6429	8.15609	6.13839	6.02662	6.22612	7.64755	6.00681
